# Supplementary material for: NMT1 inhibition modulates breast cancer progression through stress-triggered JNK pathway
Source: Cell Death Dis. 2018 Nov 16;9(12):1143. doi: 10.1038/s41419-018-1201-x (PMC6240078; doi:10.1038/s41419-018-1201-x)
Supplement: Supplementary file 1 — Table S1 [file 41419_2018_1201_MOESM1_ESM.xlsx]

## Sheet: Sheet1
PLKO.1 ShRNA sequences
GENE	5'-3'
NMT1-Sh1	CCGGCCAGCAAACATCCATATCTATCTCGAGATAGATATGGATGTTTGCTGGTTTTTG
NMT1-Sh3	CCGGCGGAAGCTGATTGAAGTGAAGCTCGAGCTTCACTTCAATCAGCTTCCGTTTTTTG
NMT1-Sh5	CCGGCCTGAGCAGAAATATGACCATCTCGAGATGGTCATATTTCTGCTCAGGTTTTTTG
PERKSh	CCGGCCTCAAGCCATCCAACATATTCTCGAGAATATGTTGGATGGCTTGAGGTTTTTTG
IRE1ASh	CCGGGAGAAGATGATTGCGATGGATCTCGAGATCCATCGCAATCATCTTCTCTTTTTTG
ATF6Sh	CCGGGCAGCAACCAATTATCAGTTTCTCGAGAAACTGATAATTGGTTGCTGCTTTTTTG
QRT-PCR Primers
GENE	5'-3'
NMT1-Fd	GGTCAGGGACCTGCCAAAAC
NMT1-Rv	CATGGGTGTTCACCACTTCG
TBP-Fd	TGCACAGGAGCCAAGAGTGAA
TBP-Rv	CACATCACAGCTCCCCACCA
p21-Fd	ATGTGTCCTGGTTCCCGTTTC
p21-Rv	CATTGTGGGAGGAGCTGTGA
14–3-3σ--Fd	GACACAGAGTCCGGCATTG
14–3-3σ--Rv	ATGGCTCTGGGGACACAC
BAX-Fd	GTGGCAGCTGACATGTTTTC
BAX-Rv	CAAAGTAGAAAAGGGCGACAA
P53TG1-Fd	GCAGGTCTGGCTTACCACA
P53TG1-Rv	GTGTAAGTGTTCGCCTGGTG
MDM2-Fd	TGCCAAGCTTCTCTGTGAA
MDM2-Rv	CGATGATTCCTGCTGATTGA
GADD45-Fd	GCACGCCGCGCTCTCT
GADD45-Rv	CTTATCCATCCTTTCGGTCTTCTG
ATF6-Fd	CTTTTAGCCCGGGACTCTTT
ATF6-Rv	TCAGCAAAGAGAGCAGAATCC
IRE1-Fd	GAAGCATGTGCTCAAACACC
IRE1-Rv	TCTGTCGCTCACGTCCTG
PERK-Fd	CCAGCCTTAGCAAACCAGAG
PERK-Rv	TCTTGGTCCCACTGGAAGAG
BiP-Fd	CATCAAGTTCTTGCCGTTCA
BiP-Rv	TCTTCAGGAGCAAATGTCTTTGT
Mir100-Fd	CGCAACCCGTAGATCCGAA
Mir100-Rv	GTGCAGGGTCCGAGGT
U6-Fd	CTCGCTTCGGCAGCACA
U6-Rv	AACGCTTCACGAATTTGCGT
