# Supplementary material for: NMT1 inhibition modulates breast cancer progression through stress-triggered JNK pathway
Source: Cell Death Dis. 2018 Nov 16;9(12):1143. doi: 10.1038/s41419-018-1201-x (PMC6240078; doi:10.1038/s41419-018-1201-x)
Supplement: Supplementary file 2 — Table S2 [file 41419_2018_1201_MOESM2_ESM.xlsx]

## Sheet: Sheet1
Protein names	Gene names	Q-value	Score	Intensity	Intensity 149_CTRL	Intensity 149_NMT1	LFQ intensity 149_CTRL	LFQ intensity 149_NMT1
Complement C1q subcomponent subunit A	C1QA	0.0086059	5.7269	3606000	0	3606000	0	3606000
Transgelin-2	TAGLN2	0	26.187	2142600	0	2142600	0	2142600
Cytochrome c oxidase assembly factor 6 homolog	COA6	0.001992	6.9315	1242200	0	1242200	0	1242200
U6 snRNA-associated Sm-like protein LSm4	LSM4	0	11.843	1000000	1000000	0	1207000	0
Acylphosphatase-2;Acylphosphatase	ACYP2	0	19.545	5144800	2390000	2754700	3027800	2611700
Influenza virus NS1A-binding protein	IVNS1ABP	0	27.593	13128000	4167900	8960400	6037300	7953800
Probable ATP-dependent RNA helicase DDX49	DDX49	0.0019685	6.8757	2168100	1055300	1112900	1273700	1112900
Spindlin-1	SPIN1	0	69.821	40721000	24375000	16346000	26346000	19421000
U3 small nucleolar RNA-associated protein 18 homolog	UTP18	0.0020877	7.6222	2548900	1629100	919770	1966400	919770
FACT complex subunit SPT16	SUPT16H	0	44.491	6876500	3030900	3845700	3668800	3835200
60S ribosomal protein L36	RPL36	0	12.484	1748800	0	1748800	0	1748800
RNA-binding motif protein, X-linked 2	RBMX2	0	31.38	11022000	6319700	4702200	6945100	5385200
Putative RNA-binding protein Luc7-like 2	LUC7L2;C7orf55-LUC7L2	0	84.101	75342000	31301000	44041000	33421000	43601000
Nucleolar protein 58	NOP58	0	12.138	2485600	999750	1485900	1206700	0
Thyroid hormone receptor-associated protein 3	THRAP3	0	263.44	371860000	191540000	180320000	230170000	169360000
Translation machinery-associated protein 7	TMA7	0	18.794	39108000	12367000	26740000	13141000	22070000
Serine/threonine-protein kinase 38-like	STK38L	0	71.135	19076000	11592000	7484200	10168000	11308000
Developmentally-regulated GTP-binding protein 1	DRG1	0	11.784	1794200	0	1794200	0	1794200
Peptidyl-prolyl cis-trans isomerase NIMA-interacting 4	PIN4	0	13.012	5474600	1838900	3635800	2411500	3443800
Serine/arginine repetitive matrix protein 2	SRRM2	0	58.035	21389000	11083000	10306000	12210000	11473000
Leydig cell tumor 10 kDa protein homolog	C19orf53	0	43.496	63680000	8427600	55253000	30289000	31596000
Dual specificity protein phosphatase 12	DUSP12	0.0086655	5.7688	1905100	0	1905100	0	1905100
Ras GTPase-activating protein-binding protein 2	G3BP2	0.0053957	6.0299	269360	269360	0	325120	0
Nucleolar protein 7	NOL7	0.0019342	6.7755	1277700	1277700	0	1542200	0
RNA-binding protein NOB1	NOB1	0	16.942	1744600	529900	1214700	1018600	835680
Cyclin-L1	CCNL1	0	13.647	2623800	1309000	1314800	1242600	1652300
ATPase inhibitor, mitochondrial	ATPIF1	0	13.265	1352200	395300	956880	523620	910390
SUN domain-containing protein 2	SUN2	0	30.083	7999300	4165800	3833500	4902700	3959000
Tight junction protein ZO-2	TJP2	0.0022272	10.87	516350	516350	0	623240	0
Protein RCC2	RCC2	0	39.594	20971000	6198000	14773000	11678000	10576000
Thyroid transcription factor 1-associated protein 26	CCDC59	0	24.91	2491300	1484900	1006400	1714200	1084500
Constitutive coactivator of PPAR-gamma-like protein 1	FAM120A	0	12.698	3375200	2282900	1092300	2386200	1461600
Very-long-chain enoyl-CoA reductase	TECR	0	25.146	1195300	1195300	0	1442700	0
Tropomodulin-3	TMOD3	0	14.071	5699400	1690400	4009000	3587400	2462000
Bcl-2-associated transcription factor 1	BCLAF1	0	218.18	190040000	101070000	88967000	121110000	88023000
Glutaminyl-peptide cyclotransferase-like protein	QPCTL	0	13.836	14242000	13752000	490120	16598000	0
Pre-mRNA-splicing factor CWC25 homolog	CWC25	0	33.203	7077500	3945500	3131900	4287900	3606400
Cell growth-regulating nucleolar protein	LYAR	0	26.99	3228000	2113500	1114500	2551000	0
Phosphoprotein associated with glycosphingolipid-enriched microdomains 1	PAG1	0.0087108	5.7805	621980	0	621980	0	621980
Arginine and glutamate-rich protein 1	ARGLU1	0	40.939	34928000	15523000	19405000	20256000	17886000
Nucleolar RNA helicase 2	DDX21	0	19.831	1737300	0	1737300	0	1737300
Lysine-rich coiled-coil protein 1	KRCC1	0.0086505	5.7371	504080	0	504080	0	504080
Nucleotide-binding oligomerization domain-containing protein 2	NOD2	0.0019493	6.8402	8567000	3994400	4572500	4821300	4572500
Anthrax toxin receptor 1	ANTXR1	0.0021186	7.8303	57221000	57221000	0	69067000	0
ESF1 homolog	ESF1	0	81.118	28221000	16691000	11530000	20494000	11183000
BolA-like protein 2	BOLA2;BOLA2B	0	29.597	91408000	35425000	55983000	43539000	52473000
ATP-dependent RNA helicase DHX36	DHX36	0.0020747	7.5229	2274000	1089000	1184900	1314500	1184900
Probable ATP-dependent RNA helicase DDX47	DDX47	0.0020161	7.1243	618380	319760	298620	385960	298620
5-3 exoribonuclease 2	XRN2	0.0020534	7.3691	15687000	7817700	7868900	9436100	7868900
N-acetyltransferase 10	NAT10	0	26.215	26688000	19381000	7306400	22234000	8465700
Large subunit GTPase 1 homolog	LSG1	0	11.799	18683000	0	18683000	0	18683000
Immortalization up-regulated protein	IMUP	0	17.699	26641000	14862000	11779000	17567000	12151000
pre-mRNA 3 end processing protein WDR33	WDR33	0	13.418	693950	693950	0	837610	0
182 kDa tankyrase-1-binding protein	TNKS1BP1	0.0019881	6.9229	1559500	753570	805940	909570	805940
Nucleolar GTP-binding protein 1	GTPBP4	0	29.888	10318000	7094300	3223500	7318100	4468300
28S ribosomal protein S26, mitochondrial	MRPS26	0	12.997	1181500	1181500	0	1426100	0
Polymerase delta-interacting protein 3	POLDIP3	0	106.33	49053000	17909000	31144000	25886000	26874000
Nucleolar and spindle-associated protein 1	NUSAP1	0	77.467	43247000	29931000	13316000	28084000	20318000
Uncharacterized protein C11orf84	C11orf84	0	23.236	25969000	20590000	5379600	15532000	14700000
Multiple myeloma tumor-associated protein 2	MMTAG2	0	37.991	37839000	15832000	22007000	18485000	22632000
Nucleolar protein 10	NOL10	0.0019802	6.9131	1071300	511870	559440	617840	559440
Protein LLP homolog	LLPH	0.0019048	6.6091	1368800	1368800	0	1652200	0
Serine/threonine-protein kinase RIO1	RIOK1	0	19.729	4401100	1914200	2486900	2547100	2250300
Acyl-CoA-binding domain-containing protein 6	ACBD6	0	83.546	112470000	771790	111700000	0	105090000
Ribosomal protein 63, mitochondrial	MRPL57	0.001996	6.9835	2458300	1362900	1095400	1403300	1337100
Methylosome protein 50	WDR77	0	50.379	306220000	139740000	166480000	171150000	164000000
T-complex protein 1 subunit eta	CCT7	0	31.593	3238300	991600	2246700	0	2246700
Eukaryotic translation initiation factor 3 subunit C;Eukaryotic translation initiation factor 3 subunit C-like protein	EIF3C;EIF3CL	0	44.308	7232500	4109400	3123100	3478300	4604900
RNA-binding protein 14	RBM14	0	11.365	1275800	586410	689440	0	689440
Up-regulated during skeletal muscle growth protein 5	USMG5	0.0021505	8.1523	2563000	1175700	1387300	1419100	1387300
Ribosome-recycling factor, mitochondrial	MRRF	0	18.024	1826500	0	1826500	0	1826500
Coiled-coil domain-containing protein 124	CCDC124	0	35.308	9664700	3324500	6340100	4391800	5961100
Coiled-coil-helix-coiled-coil-helix domain-containing protein 1	CHCHD1	0	13.724	13595000	0	13595000	0	13595000
Leucine-rich repeat-containing protein 59	LRRC59	0	26.528	18663000	10557000	8105900	11011000	9837400
60S ribosomal protein L36a-like	RPL36AL	0	11.649	4015300	2522300	1493000	2849900	1687500
Ubiquitin carboxyl-terminal hydrolase 7;Ubiquitin carboxyl-terminal hydrolase	USP7	0	47.604	10618000	0	10618000	0	10618000
TATA-binding protein-associated factor 2N	TAF15	0	45.903	12792000	5566800	7225000	6558800	7385400
28S ribosomal protein S31, mitochondrial	MRPS31	0	12.485	795200	795200	0	959820	0
Pre-mRNA-splicing factor ATP-dependent RNA helicase PRP16	DHX38	0	34.744	10586000	5166800	5419200	5640200	6015400
Heat shock protein 105 kDa	HSPH1	0	24.761	3035100	0	3035100	0	3035100
PHD finger protein 3	PHF3	0	39.247	8402100	5008100	3394000	4740400	4698500
U4/U6 small nuclear ribonucleoprotein Prp31	PRPF31	0	82.783	38553000	7452200	31101000	15406000	23406000
U4/U6.U5 small nuclear ribonucleoprotein 27 kDa protein	SNRNP27	0	35.861	44433000	13373000	31059000	19602000	22310000
Peptidyl-prolyl cis-trans isomerase-like 4	PPIL4	0	64.809	29878000	11676000	18203000	14084000	18211000
Zinc finger CCCH domain-containing protein 15	ZC3H15	0	12.091	752340	0	752340	0	752340
M-phase-specific PLK1-interacting protein	MPLKIP	0	15.661	2961500	1248600	1712900	1257800	1962100
Growth arrest and DNA damage-inducible proteins-interacting protein 1	GADD45GIP1	0.0037453	6.3773	1271400	436500	834870	526860	834870
Smad nuclear-interacting protein 1	SNIP1	0	30.584	8902800	3958200	4944600	5774000	3948300
Retinitis pigmentosa 9 protein	RP9	0	28.101	4475100	3276900	1198100	3460700	1692800
N-acylneuraminate cytidylyltransferase	CMAS	0	20.437	5517300	1931400	3585800	2490300	3426800
ATP-binding cassette sub-family F member 1	ABCF1	0	34.844	7315600	4331200	2984400	4392200	3820000
Protein LSM14 homolog A	LSM14A	0	35.237	25726000	4264000	21462000	11465000	15143000
Protein FAM98A	FAM98A	0.0022075	9.3354	2045900	2045900	0	2469400	0
Plasminogen activator inhibitor 1 RNA-binding protein	SERBP1	0	160.68	292920000	131410000	161510000	180250000	134170000
Pre-mRNA-splicing factor 38A	PRPF38A	0	66.258	74126000	31127000	42999000	38174000	40100000
Protein SREK1IP1	SREK1IP1	0	17.141	5466000	2468500	2997500	3346700	2630400
Putative uncharacterized protein FLJ39060		0.0086207	5.7338	3980100	2061200	1918900	2488000	1918900
Uncharacterized protein C8orf59	C8orf59	0	31.217	9233500	2786400	6447200	4251000	5559300
pre-rRNA processing protein FTSJ3	FTSJ3	0.0053571	5.9985	348740	348740	0	420930	0
Cell division cycle and apoptosis regulator protein 1	CCAR1	0	79.482	15554000	14046000	1507500	16954000	1507500
Serine/threonine-protein kinase VRK2	VRK2	0	14.82	1949000	1949000	0	2352400	0
Corepressor interacting with RBPJ 1	CIR1	0	37.851	5707700	3114700	2593000	3582600	2769900
THO complex subunit 4	ALYREF	0.0021739	8.4403	75101000	17324000	57777000	10415000	24713000
DNA-directed RNA polymerases I and III subunit RPAC2	POLR1D	0.0070796	5.8964	319180	319180	0	385250	0
E3 ubiquitin-protein ligase RBBP6	RBBP6	0	11.273	303670	0	303670	0	303670
Myosin-14	MYH14	0.0018939	6.5392	9114200	3685800	5428400	4448800	5428400
Arginine/serine-rich coiled-coil protein 2	RSRC2	0	13.677	5357900	2337000	3020900	2244300	2167200
Histone H2A.V;Histone H2A.Z;Histone H2A	H2AFV;H2AFZ	0	13.471	24002000	21645000	2357200	10412000	18071000
Uncharacterized protein C15orf52	C15orf52	0.0037383	6.3592	336770	0	336770	0	336770
Pre-mRNA 3-end-processing factor FIP1	FIP1L1	0	18.205	9243700	8231000	1012600	7584600	3363000
Proline/serine-rich coiled-coil protein 1	PSRC1	0	11.625	1318300	783040	535300	0	535300
Transcription initiation factor TFIID subunit 2	TAF2	0	17.572	0	0	0	0	0
39S ribosomal protein L14, mitochondrial	MRPL14	0	38.21	48054000	22133000	25921000	30186000	22450000
Polymerase I and transcript release factor	PTRF	0	40.43	7655900	4037400	3618400	4696700	3795000
Transmembrane protein 214	TMEM214	0.0021322	8.0316	1350200	1350200	0	1629700	0
6-phosphofructo-2-kinase/fructose-2,6-bisphosphatase 3;6-phosphofructo-2-kinase;Fructose-2,6-bisphosphatase	PFKFB3	0	54.352	13300000	4686700	8613400	6473300	7797100
Splicing factor 45	RBM17	0	14.448	2750200	1252300	1497800	1546300	1463200
Ubiquitin-associated protein 2-like	UBAP2L	0	17.715	1191600	1191600	0	1438300	0
Pre-mRNA-splicing factor 38B	PRPF38B	0	79.687	74593000	32570000	42023000	36158000	43670000
Putative elongation factor 1-alpha-like 3;Elongation factor 1-alpha 1;Elongation factor 1-alpha;Elongation factor 1-alpha 2	EEF1A1P5;EEF1A1;EEF1A2	0	71.278	109640000	35326000	74315000	44440000	72514000
Protocadherin-9	PCDH9	0.0070922	5.908	0	0	0	0	0
Histone H3	HIST2H3PS2	0	35.398	53678000	24603000	29075000	36423000	22349000
Protein LSM14 homolog B	LSM14B	0.0019841	6.9199	1190200	0	1190200	0	1190200
Uncharacterized protein C1orf131	C1orf131	0	12.835	1749100	817400	931750	986620	931750
High mobility group protein B1	HMGB1	0	52.811	40985000	9834000	31151000	14438000	26580000
Serine/arginine-rich splicing factor 11	SRSF11	0	21.43	7624000	2529500	5094500	4063300	4084300
40S ribosomal protein S27	RPS27	0	23.125	29346000	9326800	20019000	10028000	15994000
Putative transferase CAF17, mitochondrial	IBA57	0	13.33	604090	0	604090	0	604090
Protein FAM83B	FAM83B	0.0018832	6.5037	0	0	0	0	0
ATPase family AAA domain-containing protein 3C;ATPase family AAA domain-containing protein 3A	ATAD3A;ATAD3C	0.0021277	7.9632	13012000	13012000	0	15706000	0
Dolichol-phosphate mannosyltransferase subunit 1	DPM1	0.0018904	6.5206	0	0	0	0	0
Spindlin-2B;Spindlin-2A	SPIN2B;SPIN2A	0.0019084	6.6454	819660	819660	0	989350	0
Mortality factor 4-like protein 2	MORF4L2	0	12.535	4377200	1672400	2704800	2309800	2413600
Cytosolic purine 5-nucleotidase	NT5C2	0.0054446	6.1654	360210	360210	0	434780	0
40S ribosomal protein S8	RPS8	0	52.885	100510000	44943000	55566000	55090000	54723000
Tubulin beta chain;Tubulin beta-2B chain;Tubulin beta-2A chain;Tubulin beta-3 chain	TUBB;TUBB2B;TUBB2A;TUBB3	0	14.462	6813400	2794300	4019100	2602200	2860500
Putative 40S ribosomal protein S26-like 1;40S ribosomal protein S26	RPS26P11;RPS26	0	11.919	13941000	9444300	4497000	6081300	9815100
DBIRD complex subunit ZNF326	ZNF326	0	12.621	1105700	1105700	0	1334600	0
Putative 60S ribosomal protein L39-like 5;60S ribosomal protein L39	RPL39P5;RPL39	0.0020661	7.4277	4497600	1431200	3066300	1727500	3066300
Beta-actin-like protein 2	ACTBL2	0.0021459	8.1079	45526000	45526000	0	54951000	0
DNA-directed RNA polymerase I subunit RPA43	TWISTNB	0	12.182	3651700	960620	2691100	1273000	2577600
Histone H2B type 2-E;Histone H2B type 1-B;Histone H2B type 1-O;Histone H2B type 1-J;Histone H2B type 3-B	HIST2H2BE;HIST1H2BB;HIST1H2BO;HIST1H2BJ;HIST3H2BB	0.0020202	7.1424	2110700	2110700	0	2547600	0
Serine/arginine-rich splicing factor 7	SRSF7	0	12.402	1577600	526530	1051000	0	1051000
Mitochondrial import receptor subunit TOM34	TOMM34	0.003643	6.2232	467740	0	467740	0	467740
Scaffold attachment factor B1;Scaffold attachment factor B2	SAFB;SAFB2	0	36.853	12478000	9865300	2612200	9247800	2698500
Splicing factor 3B subunit 3	SF3B3	0	19.877	1941300	980960	960350	1184000	0
Poly(rC)-binding protein 1	PCBP1	0	18.536	6309000	2461600	3847500	3264100	3554500
Non-POU domain-containing octamer-binding protein	NONO	0	76.849	53956000	36385000	17570000	34292000	21462000
Serine/threonine-protein kinase 38	STK38	0	111.59	81030000	23958000	57072000	34731000	51259000
Protein disulfide-isomerase A6	PDIA6	0	15.177	4430100	2073600	2356600	2502000	2357400
Arf-GAP with coiled-coil, ANK repeat and PH domain-containing protein 2	ACAP2	0	48.86	11098000	2344200	8754100	5684000	5899600
Eukaryotic translation initiation factor 4H	EIF4H	0	23.932	1645500	0	1645500	0	1645500
Ribosomal RNA processing protein 1 homolog B	RRP1B	0	18.789	3221900	2352800	869090	2285300	1423600
Fibroblast growth factor-binding protein 1	FGFBP1	0	13.14	3955800	2910300	1045400	3360600	1197700
RNA-binding protein 39	RBM39	0	119.23	114360000	59784000	54574000	69793000	44808000
Protein FRG1;Protein FRG1B	FRG1;FRG1B	0	102.6	212100000	88094000	124010000	114960000	110770000
Reticulocalbin-2	RCN2	0	36.247	12306000	7103900	5202400	8700200	5076700
Src substrate cortactin	CTTN	0	14.482	2010400	648960	1361400	783310	1361400
Ensconsin	MAP7	0	60.069	26318000	12066000	14252000	13885000	14931000
Eukaryotic translation initiation factor 3 subunit A	EIF3A	0	155.95	32112000	16455000	15657000	17859000	17660000
Cold-inducible RNA-binding protein	CIRBP	0	41.545	97123000	46952000	50171000	49889000	56955000
Nucleolar GTP-binding protein 2	GNL2	0	13.799	6877000	3234900	3642100	3738500	3808200
Laminin subunit gamma-2	LAMC2	0.0019646	6.8729	1056400	1056400	0	1275100	0
Laminin subunit beta-3	LAMB3	0	12.639	469580	469580	0	566790	0
Histone deacetylase 1;Histone deacetylase 2	HDAC1;HDAC2	0	15.193	6164500	1869800	4294700	2694700	3856900
Serine/threonine-protein kinase PRP4 homolog	PRPF4B	0	28.356	8442700	6400400	2042300	5447800	2456000
28 kDa heat- and acid-stable phosphoprotein	PDAP1	0	21.188	6243800	795680	5448100	1978800	4429700
Eukaryotic translation initiation factor 3 subunit I	EIF3I	0	40.157	5283500	2841200	2442300	3308800	2562900
Ras GTPase-activating protein-binding protein 1	G3BP1	0.0019763	6.9056	1615700	616930	998720	744650	998720
26S proteasome non-ATPase regulatory subunit 2	PSMD2	0.0020243	7.1545	812570	446070	366500	538410	366500
Heterogeneous nuclear ribonucleoprotein A0	HNRNPA0	0	45.297	14043000	4252900	9790200	8847100	6076400
Interleukin enhancer-binding factor 3;Spermatid perinuclear RNA-binding protein	ILF3;STRBP	0	12.887	582240	582240	0	702780	0
Neuroblast differentiation-associated protein AHNAK	AHNAK	0	37.391	20990000	9854900	11135000	11349000	11681000
FACT complex subunit SSRP1	SSRP1	0	26.104	3317100	1035800	2281300	1250300	0
ATP-dependent RNA helicase A	DHX9	0	11.403	842940	0	842940	0	842940
Serine/arginine-rich splicing factor 4;Serine/arginine-rich splicing factor 5	SRSF4;SRSF5	0	13.395	3011600	582870	2428700	1283200	1849100
KH domain-containing, RNA-binding, signal transduction-associated protein 1	KHDRBS1	0	27.665	5262800	2401300	2861600	2883300	2876600
Cytoskeleton-associated protein 4	CKAP4	0	36.415	3663800	2951500	712330	3248700	1026100
Complement component 1 Q subcomponent-binding protein, mitochondrial	C1QBP	0	49.257	85122000	55987000	29135000	45005000	51708000
Fragile X mental retardation protein 1	FMR1	0	19.161	754180	451870	302300	0	302300
CCAAT/enhancer-binding protein zeta	CEBPZ	0.0086957	5.7735	737350	737350	0	889990	0
60S ribosomal protein L6	RPL6	0	49.533	16996000	414090	16582000	499810	16582000
OTU domain-containing protein 4	OTUD4	0	129.4	32739000	14748000	17991000	18574000	17217000
Exosome component 10	EXOSC10	0	31.325	9110600	5407100	3703500	6211400	4018600
Heterogeneous nuclear ribonucleoprotein U	HNRNPU	0	151.26	169030000	90847000	78180000	84292000	99794000
Peptidyl-prolyl cis-trans isomerase FKBP3	FKBP3	0	27.239	6419300	1533600	4885700	2895000	3841700
Transcription factor A, mitochondrial	TFAM	0	11.285	1141200	263690	877530	0	877530
RNA-binding protein 3	RBM3	0	16.19	11501000	4783300	6717900	5831600	6659800
Serine/arginine-rich splicing factor 3	SRSF3	0	46.899	166490000	66988000	99498000	85403000	94950000
Small EDRK-rich factor 2	SERF2	0	26.583	25331000	8478100	16852000	9226700	15366000
Enhancer of rudimentary homolog	ERH	0	38.467	112450000	52936000	59509000	63017000	56682000
SAP domain-containing ribonucleoprotein	SARNP	0	42.437	14742000	4854900	9887200	6064300	9682800
28S ribosomal protein S6, mitochondrial	MRPS6	0	15.358	9555900	9156100	399790	11052000	0
28S ribosomal protein S5, mitochondrial	MRPS5	0.0036697	6.2764	260450	260450	0	314370	0
Dermcidin;Survival-promoting peptide;DCD-1	DCD	0	12.937	5561000	1774400	3786600	2913300	3014900
Brain acid soluble protein 1	BASP1	0	131.84	230010000	0	230010000	0	230010000
DNA-dependent protein kinase catalytic subunit	PRKDC	0	36.919	0	0	0	0	0
General transcription factor II-I	GTF2I	0	307.62	471270000	256630000	214640000	272320000	240620000
Nucleolar protein 14	NOP14	0	39.92	9138700	3856600	5282100	5913400	3540900
Hemoglobin subunit alpha	HBA1	0.0021552	8.2132	713050	713050	0	860660	0
Tubulin beta-4B chain;Tubulin beta-4A chain	TUBB4B;TUBB4A	0	101.33	46453000	14880000	31573000	24142000	24655000
Actin, alpha cardiac muscle 1;Actin, gamma-enteric smooth muscle;Actin, alpha skeletal muscle;Actin, aortic smooth muscle	ACTC1;ACTG2;ACTA1;ACTA2	0.0022124	9.6919	155170000	98616000	56553000	103830000	60757000
Tropomyosin alpha-4 chain	TPM4	0	19.455	1435200	635240	799950	766740	0
Nuclease-sensitive element-binding protein 1	YBX1	0	52.379	20925000	2070500	18855000	4004600	17349000
Actin, cytoplasmic 2;Actin, cytoplasmic 2, N-terminally processed;Actin, cytoplasmic 1;Actin, cytoplasmic 1, N-terminally processed	ACTG1;ACTB	0	158.39	734160000	375790000	358370000	440620000	309240000
60S ribosomal protein L38	RPL38	0	52.085	716270000	313680000	402600000	311420000	469790000
60S ribosomal protein L8	RPL8	0	38.675	10582000	3904300	6677300	4260300	7129600
60S ribosomal protein L11	RPL11	0	78.769	190600000	76651000	113950000	92935000	113530000
60S ribosomal protein L10a	RPL10A	0	18.018	2785200	0	2785200	0	2785200
40S ribosomal protein S28	RPS28	0	13.441	64832000	23367000	41466000	29390000	37547000
40S ribosomal protein S25	RPS25	0	36.983	1255900000	402020000	853840000	518390000	820690000
60S ribosomal protein L23	RPL23	0	35.642	217370000	78718000	138650000	69564000	91845000
Histone H4	HIST1H4A	0	52.861	268030000	138730000	129300000	151820000	113570000
40S ribosomal protein S6	RPS6	0	40.663	39109000	12749000	26360000	12607000	21556000
60S ribosomal protein L23a	RPL23A	0	65.909	45042000	19062000	25980000	22247000	26741000
40S ribosomal protein S4, X isoform	RPS4X	0	84.906	81252000	33233000	48019000	36683000	39339000
60S ribosomal protein L7a	RPL7A	0	67.924	42046000	14680000	27366000	21740000	23345000
ADP-ribosylation factor 6	ARF6	0.0053286	5.9827	1511000	0	1511000	0	1511000
Small nuclear ribonucleoprotein Sm D3	SNRPD3	0	14.13	14812000	11572000	3240400	13967000	0
Small nuclear ribonucleoprotein Sm D2	SNRPD2	0	27.754	13714000	4688100	9026300	6953600	7731300
Small nuclear ribonucleoprotein Sm D1	SNRPD1	0	23.655	45526000	6243700	39282000	28492000	18326000
Small nuclear ribonucleoprotein E	SNRPE	0.0020492	7.3102	1339800	0	1339800	0	1339800
40S ribosomal protein S13	RPS13	0	34.462	29616000	7665200	21951000	12171000	19032000
40S ribosomal protein S29	RPS29	0	14.949	216250000	98813000	117440000	123180000	111810000
40S ribosomal protein S18	RPS18	0	82.694	434280000	206710000	227570000	201760000	259700000
40S ribosomal protein S23	RPS23	0	35.033	71830000	29866000	41963000	36768000	41244000
40S ribosomal protein S14	RPS14	0	47.61	105760000	49954000	55805000	60308000	54721000
40S ribosomal protein S16	RPS16;ZNF90	0	81.032	237830000	98392000	139440000	115960000	140230000
40S ribosomal protein S15a	RPS15A	0	37.696	34897000	18220000	16677000	16618000	18703000
40S ribosomal protein S7	RPS7	0	46.711	148200000	46137000	102070000	73071000	84684000
Heterogeneous nuclear ribonucleoprotein K	HNRNPK	0	120.01	83667000	38904000	44763000	51865000	38533000
60S ribosomal protein L37a	RPL37A	0	30.828	34685000	15687000	18998000	21194000	16739000
60S ribosomal protein L15;Ribosomal protein L15	RPL15	0	25.711	11867000	0	11867000	0	11867000
60S ribosomal protein L26;60S ribosomal protein L26-like 1	RPL26;RPL26L1	0	47.968	17571000	4704700	12867000	7600500	10945000
40S ribosomal protein S3a	RPS3A	0	70.264	39334000	16612000	22723000	20522000	21429000
40S ribosomal protein S20	RPS20	0	32.823	135710000	56664000	79047000	68280000	79162000
Eukaryotic translation initiation factor 3 subunit E	EIF3E	0	47.986	2920300	1206800	1713500	1527200	1642900
Ribosomal RNA processing protein 1 homolog A	RRP1	0.0018868	6.5187	946460	364630	581820	440120	581820
Eukaryotic translation initiation factor 3 subunit B	EIF3B	0	42.501	22013000	9873300	12139000	10331000	13726000
Microfibrillar-associated protein 1	MFAP1	0	111.18	68774000	28682000	40092000	34838000	33995000
Transitional endoplasmic reticulum ATPase	VCP	0	87.591	33255000	8584800	24670000	16088000	18944000
Activated RNA polymerase II transcriptional coactivator p15	SUB1	0	20.606	31867000	16282000	15585000	16913000	17756000
F-actin-capping protein subunit alpha-1	CAPZA1	0	27.92	8713800	5303700	3410200	5207200	4604600
Heterogeneous nuclear ribonucleoprotein F;Heterogeneous nuclear ribonucleoprotein F, N-terminally processed	HNRNPF	0	51.277	23458000	2500400	20958000	9702900	14273000
Heterogeneous nuclear ribonucleoprotein A3	HNRNPA3	0	33.785	10507000	5107900	5399500	6558500	5006400
26S proteasome non-ATPase regulatory subunit 7	PSMD7	0.0021692	8.3425	4517100	0	4517100	0	4517100
T-complex protein 1 subunit delta	CCT4	0	22.732	4741000	637940	4103100	1540600	3332500
Serpin H1	SERPINH1	0	28.426	6842900	2976200	3866600	3851100	3607900
Emerin	EMD	0	13.796	2799700	1350500	1449200	1643900	1435400
Dual specificity protein kinase CLK1;Dual specificity protein kinase CLK4	CLK1;CLK4	0	13.472	1653800	1379400	274330	1161500	777880
RNA-binding protein 25	RBM25	0	41.056	4595400	1751300	2844100	2803000	2154900
Elongation factor Tu, mitochondrial	TUFM	0	69.904	35590000	17164000	18426000	18193000	18859000
60S ribosomal protein L34	RPL34	0	11.902	1261500	691270	570180	0	570180
Protein PRRC2A	PRRC2A	0	12.921	1103100	726110	377030	0	377030
ATP synthase subunit O, mitochondrial	ATP5O	0	50.603	49322000	20850000	28472000	21951000	28912000
60S ribosomal protein L29	RPL29	0	13.592	6570300	683920	5886400	3427200	3284700
Eukaryotic translation initiation factor 1A, X-chromosomal;Eukaryotic translation initiation factor 1A, Y-chromosomal	EIF1AX;EIF1AY	0	27.116	19578000	12181000	7396600	9932200	12168000
Ras GTPase-activating-like protein IQGAP1	IQGAP1	0	33.083	1250300	1250300	0	1509100	0
40S ribosomal protein S10;Putative 40S ribosomal protein S10-like	RPS10;RPS10-NUDT3;RPS10P5	0	84.658	405700000	171140000	234570000	194390000	246740000
60S ribosomal protein L5	RPL5	0	62.338	77486000	0	77486000	0	59364000
Probable 28S rRNA (cytosine(4447)-C(5))-methyltransferase	NOP2	0	31.761	8959300	3636300	5323000	5667600	4044500
26S protease regulatory subunit 6B	PSMC4	0.0021786	8.6293	4921800	2403500	2518300	2901100	2518300
60S ribosomal protein L35	RPL35	0	37.695	47440000	9475800	37964000	21722000	27680000
60S ribosomal protein L13a;Putative 60S ribosomal protein L13a protein RPL13AP3	RPL13A;RPL13a;RPL13AP3	0	14.409	3914100	453650	3460400	982580	3025400
T-complex protein 1 subunit zeta	CCT6A	0	29.092	7400000	2504600	4895300	3434300	4484100
60S ribosomal protein L3	RPL3	0	18.041	17176000	0	17176000	0	17176000
40S ribosomal protein S19	RPS19	0	97.302	245420000	112590000	132840000	120600000	146460000
Stress-70 protein, mitochondrial	HSPA9	0	74.153	20374000	5574100	14799000	8540200	12987000
RNA-binding motif protein, X chromosome;RNA-binding motif protein, X chromosome, N-terminally processed;RNA binding motif protein, X-linked-like-1	RBMX;RBMXL1	0	79.206	37297000	19452000	17845000	23073000	18251000
60S ribosomal protein L4	RPL4	0	51.872	16064000	1076500	14988000	2092200	14195000
ATP synthase subunit gamma, mitochondrial	ATP5C1	0	51.68	73416000	37857000	35559000	46374000	34879000
26S protease regulatory subunit 7	PSMC2	0.002	7.0293	1290600	413860	876690	499540	876690
Protein phosphatase 1A	PPM1A	0.0021598	8.252	3285400	1364200	1921200	1646600	1921200
Protein DEK	DEK	0	79.038	95267000	51943000	43324000	55487000	40530000
Myosin-10	MYH10	0	39.975	7602400	5668100	1934300	5745800	3030000
Myosin-9	MYH9	0	323.31	901330000	465610000	435710000	557120000	408120000
Glycogen debranching enzyme;4-alpha-glucanotransferase;Amylo-alpha-1,6-glucosidase	AGL	0	33.546	3692600	1272900	2419700	0	2419700
Heat shock 70 kDa protein 4	HSPA4	0	11.929	1805300	0	1805300	0	1805300
General transcription factor IIH subunit 1	GTF2H1	0.0054152	6.0686	0	0	0	0	0
Glycylpeptide N-tetradecanoyltransferase 1	NMT1	0	267.49	11679000000	0	11679000000	0	9160300000
60S ribosomal protein L12	RPL12	0	28.904	22341000	8767600	13573000	11157000	12999000
ATP-binding cassette sub-family D member 3	ABCD3	0	44.168	16372000	0	16372000	0	16372000
Elongation factor 1-gamma	EEF1G	0	23.456	11022000	3704900	7317200	4869900	6919200
High mobility group protein B2	HMGB2	0	41.806	47328000	15518000	31810000	19936000	27037000
60S ribosomal protein L13	RPL13	0	85.466	39345000	16655000	22690000	17138000	22802000
Splicing factor U2AF 65 kDa subunit	U2AF2	0	83.38	84764000	39133000	45631000	45680000	44568000
ATP synthase subunit alpha, mitochondrial	ATP5A1	0	49.956	13509000	6393100	7115400	7428800	7403200
40S ribosomal protein S12	RPS12	0	12.085	3082300	0	3082300	0	3082300
Elongation factor 1-beta	EEF1B2	0	23.811	18955000	8871700	10084000	11714000	9077800
Tyrosine-protein kinase JAK1	JAK1	0	52.491	27879000	9582700	18296000	15731000	14132000
40S ribosomal protein S3	RPS3	0	90.935	114070000	59195000	54877000	51979000	57032000
Peptidyl-prolyl cis-trans isomerase B	PPIB	0	75.247	196160000	98099000	98065000	104630000	86957000
Splicing factor, proline- and glutamine-rich	SFPQ	0	98.554	40322000	18980000	21341000	24789000	19462000
Heterogeneous nuclear ribonucleoproteins A2/B1	HNRNPA2B1	0	48.698	35835000	17391000	18444000	22108000	16827000
Non-specific lipid-transfer protein	SCP2	0.0020408	7.2002	1402700	461380	941370	556890	941370
rRNA 2-O-methyltransferase fibrillarin	FBL	0	21.393	2612900	384940	2227900	793430	1899100
Filamin-A	FLNA	0	323.31	396340000	215530000	180810000	240480000	199730000
Eukaryotic translation initiation factor 2 subunit 2	EIF2S2	0.0021834	8.731	1052200	0	1052200	0	1052200
Nucleolin	NCL	0	100.65	45968000	8267100	37701000	11972000	35308000
60S ribosomal protein L7	RPL7	0	21.78	5296000	0	5296000	0	5296000
60S ribosomal protein L35a	RPL35A	0	23.265	4140400	0	4140400	0	4140400
T-complex protein 1 subunit alpha	TCP1	0	36.205	4396400	1127100	3269400	0	3269400
CCAAT/enhancer-binding protein beta	CEBPB	0.0020367	7.1888	0	0	0	0	0
High mobility group protein HMG-I/HMG-Y	HMGA1	0	33.695	139330000	64368000	74964000	80877000	71780000
Heat shock 70 kDa protein 6;Putative heat shock 70 kDa protein 7	HSPA6;HSPA7	0.0021978	9.1329	22776000	4427500	18349000	5344100	18349000
Y-box-binding protein 3	YBX3	0	16.832	3983500	1567000	2416500	2339600	1968300
Histone H1.2;Histone H1.4;Histone H1.3	HIST1H1C;HIST1H1E;HIST1H1D	0	58.841	60782000	20592000	40190000	27717000	37327000
Histone H1.5	HIST1H1B	0	26.011	32317000	15284000	17033000	18349000	17132000
40S ribosomal protein S2	RPS2	0	63.006	45000000	21491000	23510000	16470000	32979000
Endoplasmin	HSP90B1	0	10.908	1638000	574690	1063300	875460	881530
Pyruvate kinase PKM;Pyruvate kinase	PKM	0	30.042	9822900	2830800	6992100	6380400	4028500
Proliferating cell nuclear antigen	PCNA	0	12.351	908370	283430	624940	0	624940
DNA topoisomerase 1	TOP1	0	70.332	93248000	62643000	30606000	60297000	45920000
Heat shock cognate 71 kDa protein	HSPA8	0	184.32	236970000	24015000	212960000	38100000	192650000
78 kDa glucose-regulated protein	HSPA5	0	144.25	91411000	31887000	59524000	40676000	57336000
60 kDa heat shock protein, mitochondrial	HSPD1	0	49.312	5451300	4375800	1075500	4705100	1652100
Thioredoxin	TXN	0	13.522	10104000	4797000	5307300	5355900	5741400
Splicing factor U2AF 35 kDa subunit	U2AF1	0	30.642	64126000	31557000	32570000	37503000	33157000
Ras-related protein Rab-34, isoform NARR	RAB34	0	13.613	2518200	1232800	1285400	1482600	1290900
Poly [ADP-ribose] polymerase 1	PARP1	0	115.97	27238000	8540400	18697000	13086000	15920000
Vimentin	VIM	0	31.365	5210900	3038400	2172500	2512100	2498500
U1 small nuclear ribonucleoprotein 70 kDa	SNRNP70	0	11.037	1478500	1478500	0	1784500	0
U2 small nuclear ribonucleoprotein B	SNRPB2	0.0036832	6.2873	1234500	686420	548050	828520	548050
Matrix Gla protein	MGP	0.0019455	6.8395	578750	0	578750	0	578750
Heat shock protein HSP 90-beta	HSP90AB1	0	37.972	9751300	3798300	5953000	4836900	5700700
Heat shock protein HSP 90-alpha	HSP90AA1	0.0019608	6.8488	790550	0	790550	0	790550
Nucleophosmin	NPM1	0	70.131	47553000	19982000	27571000	21866000	28138000
Myosin light chain 1/3, skeletal muscle isoform;Myosin light chain 3	MYL1;MYL3	0.0053763	6.0227	637370	637370	0	769310	0
Lupus La protein	SSB	0	12.591	1872100	0	1872100	0	1872100
60S acidic ribosomal protein P2	RPLP2	0	29.629	15713000	1823000	13889000	5247400	10842000
Non-histone chromosomal protein HMG-17	HMGN2	0	30.01	36637000	18144000	18493000	24648000	15745000
ADP/ATP translocase 2;ADP/ATP translocase 2, N-terminally processed;ADP/ATP translocase 3;ADP/ATP translocase 3, N-terminally processed;ADP/ATP translocase 1	SLC25A5;SLC25A6;SLC25A4	0	52.088	59567000	31499000	28069000	36188000	29901000
Non-histone chromosomal protein HMG-14	HMGN1	0	38.727	11951000	6953500	4997800	7667600	5723100
Keratin, type II cytoskeletal 1	KRT1	0	237.65	782590000	390590000	392000000	443270000	395470000
Ornithine aminotransferase, mitochondrial;Ornithine aminotransferase, hepatic form;Ornithine aminotransferase, renal form	OAT	0.0019194	6.7033	500980	0	500980	0	500980
Prelamin-A/C;Lamin-A/C	LMNA	0	71.484	8116900	3533000	4583900	4932800	3915500
GTPase KRas;GTPase KRas, N-terminally processed	KRAS	0.0070671	5.8938	215420	0	215420	0	215420
Complement C3;Complement C3 beta chain;C3-beta-c;Complement C3 alpha chain;C3a anaphylatoxin;Acylation stimulating protein;Complement C3b alpha chain;Complement C3c alpha chain fragment 1;Complement C3dg fragment;Complement C3g fragment;Complement C3d fragment;Complement C3f fragment;Complement C3c alpha chain fragment 2	C3	0.0021231	7.9416	3948700	1527500	2421200	1843700	2421200
Alpha-2-macroglobulin;Pregnancy zone protein	A2M;PZP	0.0022173	10.089	2180200	0	2180200	0	2180200
Pre-mRNA-processing factor 6	PRPF6	0	22.235	1324200	520080	804070	0	804070
Metastasis-associated protein MTA2	MTA2	0	27.733	1953500	1953500	0	2357900	0
Survival of motor neuron-related-splicing factor 30	SMNDC1	0.006993	5.8222	980550	980550	0	1183500	0
Protein phosphatase 1B	PPM1B	0	83.854	60606000	26232000	34374000	24438000	36480000
U5 small nuclear ribonucleoprotein 200 kDa helicase	SNRNP200	0	76.713	18710000	13404000	5306300	0	5306300
Interferon-inducible double-stranded RNA-dependent protein kinase activator A	PRKRA	0.0019569	6.8486	927830	0	927830	0	927830
Splicing factor 3B subunit 1	SF3B1	0	14.225	1837000	1203800	633250	0	633250
Barrier-to-autointegration factor;Barrier-to-autointegration factor, N-terminally processed	BANF1	0.0070423	5.8727	555010	555010	0	669910	0
PC4 and SFRS1-interacting protein	PSIP1	0	18.895	1224000	1224000	0	1477400	0
Pre-mRNA-processing factor 40 homolog A	PRPF40A	0	30.952	5040000	3295400	1744600	3349100	2373100
39S ribosomal protein L33, mitochondrial	MRPL33	0.0021368	8.0705	1050900	0	1050900	0	1050900
Endothelial differentiation-related factor 1	EDF1	0	31.485	15254000	3950100	11304000	5104900	10967000
H/ACA ribonucleoprotein complex subunit 4	DKC1	0	19.915	4509400	2294300	2215100	3006100	1978300
6-phosphofructo-2-kinase/fructose-2,6-bisphosphatase 2;6-phosphofructo-2-kinase;Fructose-2,6-bisphosphatase	PFKFB2	0	37.24	3184000	1654900	1529100	0	1529100
Heterogeneous nuclear ribonucleoprotein C-like 1	HNRNPCL1	0.00369	6.2874	774980	0	774980	0	774980
Heterogeneous nuclear ribonucleoprotein Q	SYNCRIP	0	23.792	3522500	0	3522500	0	3522500
NADH dehydrogenase [ubiquinone] iron-sulfur protein 5	NDUFS5	0	11.212	2676000	962610	1713400	1149000	1726300
Cleavage and polyadenylation specificity factor subunit 5	NUDT21	0	50.762	23571000	8282100	15289000	10281000	15005000
HIV Tat-specific factor 1	HTATSF1	0	12.412	1361500	0	1361500	0	1361500
U4/U6.U5 tri-snRNP-associated protein 1	SART1	0	249.8	209710000	108120000	101600000	117630000	110530000
Pre-mRNA-splicing factor ATP-dependent RNA helicase DHX15	DHX15	0.003663	6.276	758090	0	758090	0	758090
Monocarboxylate transporter 4	SLC16A3	0	13.072	1134000	482730	651240	582660	651240
Importin-8	IPO8	0	35.463	6302500	506750	5795700	0	5795700
Eukaryotic translation initiation factor 3 subunit D	EIF3D	0	44.509	10488000	3684700	6803100	4818100	6432500
28S ribosomal protein S12, mitochondrial	MRPS12	0	18.769	3866000	1880700	1985300	2341300	1914000
U2 snRNP-associated SURP motif-containing protein	U2SURP	0	49.891	12862000	7830600	5031700	8742400	5461300
Protein arginine N-methyltransferase 5;Protein arginine N-methyltransferase 5, N-terminally processed	PRMT5	0	190.33	927560000	427770000	499790000	505910000	466390000
Zinc finger protein 593	ZNF593	0	26.957	7660200	2758100	4902000	3705000	4526100
Eukaryotic translation initiation factor 3 subunit F	EIF3F	0	44.581	4822500	1810900	3011600	2330500	2866900
60S ribosomal protein L18a	RPL18A	0	11.095	1068000	0	1068000	0	1068000
Ribosomal protein L34;39S ribosomal protein L34, mitochondrial	MRPL34	0	13.607	7037300	3040500	3996800	3675500	3991300
40S ribosomal protein S5;40S ribosomal protein S5, N-terminally processed	RPS5	0	42.398	537290000	360110000	177180000	321110000	290730000
40S ribosomal protein S11	RPS11	0	31.984	20528000	10177000	10352000	9369100	13266000
Eukaryotic translation initiation factor 3 subunit K	EIF3K	0	13.286	3379400	790700	2588700	0	2588700
Eukaryotic translation initiation factor 3 subunit G	EIF3G	0	20.441	3177500	689140	2488400	1473000	1847200
	C19orf84	0.008726	5.8027	1285500	0	1285500	0	1285500
Chromodomain-helicase-DNA-binding protein 4;Chromodomain-helicase-DNA-binding protein 5;Chromodomain-helicase-DNA-binding protein 3	CHD5;CHD4;CHD3	0	15.959	25708000	14442000	11265000	17432000	11265000
Enolase;Alpha-enolase	ENO1	0.0070053	5.8256	479220	0	479220	0	479220
40S ribosomal protein S15	RPS15	0	12.253	2876300	0	2876300	0	2876300
Uncharacterized protein C19orf43	C19orf43	0	11.223	1083900	0	1083900	0	1083900
Uncharacterized protein C17orf85	C17orf85	0.0019011	6.6071	863480	475250	388230	573640	388230
60S ribosomal protein L27	RPL27	0	25.442	10360000	976930	9383000	2678200	7884000
60S ribosomal protein L22	RPL22	0	18.407	87251000	56622000	30630000	46261000	52712000
Protein FAM32A	FAM32A	0	34.869	16393000	8576400	7816300	8594600	9072900
Cyclin-dependent kinase 12	CDK12	0	11.05	787670	787670	0	950730	0
Coordinator of PRMT5 and differentiation stimulator	COPRS	0	13.341	5493500	4984600	508920	6016500	0
Myosin regulatory light chain 12A;Myosin regulatory light chain 12B;Myosin regulatory light polypeptide 9	MYL12A;MYL12B;MYL9	0	61.461	123080000	64280000	58803000	67499000	51601000
Cyclin-dependent kinase 11B;Cyclin-dependent kinase 11A	CDK11B;CDC2L1;CDK11A	0	36.81	8520900	2223200	6297700	4349500	4631600
26S protease regulatory subunit 8	PSMC5	0.002008	7.1013	0	0	0	0	0
SAP30-binding protein	SAP30BP	0	13.234	6843400	3051100	3792300	3871300	3603800
Small nuclear ribonucleoprotein-associated protein N;Small nuclear ribonucleoprotein-associated proteins B and B	SNRPN;SNRPB	0	18.672	9542400	2475500	7066900	3688200	6366700
Ribosomal protein L19;60S ribosomal protein L19	RPL19	0	17.788	20370000	9603500	10767000	12776000	9582300
Calcium homeostasis endoplasmic reticulum protein	CHERP	0.0019417	6.788	2902800	1353300	1549500	1633500	1549500
Serine/arginine-rich splicing factor 1	SRSF1	0	32.921	8677900	2890400	5787500	4715200	4561100
Probable ATP-dependent RNA helicase DDX5	DDX5	0	54.403	11090000	5371000	5719000	5550100	6651800
Eukaryotic initiation factor 4A-I;Eukaryotic initiation factor 4A-II;Eukaryotic initiation factor 4A-II, N-terminally processed	EIF4A1;EIF4A2	0	19.018	3982100	3250900	731120	3923900	0
60S ribosomal protein L36a	RPL36A;RPL36A-HNRNPH2	0	24.123	22448000	9219000	13229000	11920000	12436000
Treacle protein	TCOF1	0	14.686	4739300	2461400	2277900	2929200	2022800
Luc7-like protein 3	LUC7L3	0	65.642	35377000	21079000	14299000	20133000	19608000
Cellular tumor antigen p53	TP53	0	17.583	1154900	0	1154900	0	1154900
Serine/arginine-rich splicing factor 2	SRSF2	0	44.106	19342000	8196400	11146000	9156500	10120000
Eukaryotic translation initiation factor 5A;Eukaryotic translation initiation factor 5A-1;Eukaryotic translation initiation factor 5A-2	EIF5A;EIF5A2	0	18.155	2201500	343630	1857800	1210300	1062300
Myb-binding protein 1A	MYBBP1A	0	14.35	6953400	5451200	1502200	4760200	3321600
Mitochondrial 2-oxoglutarate/malate carrier protein	SLC25A11	0.0022026	9.1646	1425900	720720	705170	869920	705170
Coiled-coil domain-containing protein 137	CCDC137	0	12.17	6539600	3536700	3002900	4187100	3084600
Pre-mRNA-processing-splicing factor 8	PRPF8	0	15.483	1401000	1131300	269760	1365500	0
Ceruloplasmin	CP	0	18.209	6497300	3178700	3318600	3619500	3535900
Suppressor of SWI4 1 homolog	PPAN;PPAN-P2RY11	0	12.92	1203100	0	1203100	0	1203100
Unconventional myosin-Ib	MYO1B	0	11.596	496710	496710	0	599530	0
60S ribosomal protein L31	RPL31	0	25.609	25676000	7179600	18496000	9473800	17689000
T-complex protein 1 subunit theta	CCT8	0.0037175	6.3469	1155200	0	1155200	0	1155200
Probable rRNA-processing protein EBP2	EBNA1BP2	0.005425	6.0957	681920	681920	0	823090	0
	PDIA3	0.0019724	6.8885	814860	814860	0	983550	0
Protein disulfide-isomerase	P4HB	0	14.07	631440	631440	0	762160	0
Cerebellin-1;Cerebellin;[des-Ser1]-cerebellin	CBLN1	0.001912	6.6572	10385000	3930800	6454000	4744500	6454000
RNA-binding protein with serine-rich domain 1	RNPS1	0.0021413	8.1004	2051600	922940	1128700	1114000	1128700
RNA-binding protein FUS	FUS	0	79.341	624600000	292010000	332590000	326400000	302980000
Probable ATP-dependent RNA helicase DDX17	DDX17	0	12.438	1985200	1504400	480810	0	480810
40S ribosomal protein S17	RPS17	0	26.571	19879000	8191100	11688000	9035600	10135000
60S ribosomal protein L28	RPL28	0	12.081	1760900	0	1760900	0	1760900
U2 small nuclear ribonucleoprotein A	SNRPA1	0	12.769	1472500	520640	951900	0	951900
Mortality factor 4-like protein 1	MORF4L1	0	13.805	0	0	0	0	0
Signal recognition particle 14 kDa protein	SRP14	0	13.405	4964300	0	4964300	0	4964300
Annexin;Annexin A2;Putative annexin A2-like protein	ANXA2;ANXA2P2	0	21.242	4059600	2098700	1960900	2092200	2401800
SAFB-like transcription modulator	SLTM	0	12.763	1143000	483370	659650	0	659650
Histone-binding protein RBBP7;Histone-binding protein RBBP4	RBBP4;RBBP7	0	13.313	5859300	2398100	3461200	2839500	3516300
CSC1-like protein 2	TMEM63B	0.0070547	5.8843	0	0	0	0	0
Zinc finger protein 706	ZNF706	0.0037313	6.3591	2892700	0	2892700	0	2892700
Transcription factor BTF3	BTF3	0.0021008	7.7215	914610	0	914610	0	914610
WD repeat-containing protein 26	WDR26	0.0037106	6.341	892450	381050	511390	459940	511390
Putative trypsin-6;Trypsin-2;Trypsin-1;Alpha-trypsin chain 1;Alpha-trypsin chain 2	PRSS1;TRY8;PRSS3P2;PRSS2	0.0020964	7.638	25725000	0	25725000	0	25725000
Calmodulin	CALM2;CALM1;CALM3	0	31.076	27996000	15411000	12585000	18720000	12466000
Microtubule-actin cross-linking factor 1, isoforms 1/2/3/5	MACF1	0.0018975	6.5513	1023100	488430	534690	589540	534690
Inosine-5-monophosphate dehydrogenase 2	IMPDH2	0	24.976	2443200	554850	1888300	1123800	1434300
26S proteasome non-ATPase regulatory subunit 4	PSMD4	0.0020833	7.6162	580970	0	580970	0	580970
Histone lysine demethylase PHF8	PHF8	0.002193	9.0122	1590900	777360	813540	938290	813540
Low molecular weight phosphotyrosine protein phosphatase	ACP1	0	12.399	1989700	589040	1400600	1073700	1037900
Lamina-associated polypeptide 2, isoforms beta/gamma;Thymopoietin;Thymopentin;Lamina-associated polypeptide 2, isoform alpha;Thymopoietin;Thymopentin	TMPO	0	25.58	3740400	3242900	497450	3582200	829510
Protein FAM133B;Protein FAM133A	FAM133B;FAM133A	0	32.257	5853800	3692600	2161200	3275200	3343000
DNA-(apurinic or apyrimidinic site) lyase;DNA-(apurinic or apyrimidinic site) lyase, mitochondrial	APEX1	0.0019268	6.7205	608500	0	608500	0	608500
Heterogeneous nuclear ribonucleoproteins C1/C2;Heterogeneous nuclear ribonucleoprotein C-like 4;Heterogeneous nuclear ribonucleoprotein C-like 3;Heterogeneous nuclear ribonucleoprotein C-like 2	HNRNPC;HNRNPCL4;HNRNPCL3;HNRNPCL2	0	54.428	11050000	5821500	5228500	7800300	4454700
SNW domain-containing protein 1	SNW1	0.0037244	6.3579	0	0	0	0	0
60S acidic ribosomal protein P0;60S acidic ribosomal protein P0-like	RPLP0;RPLP0P6	0	26.536	7257800	0	7257800	0	7257800
60S ribosomal protein L18	RPL18	0	33.245	8113800	278580	7835200	336260	7835200
Apoptosis inhibitor 5	API5	0	12.142	347610	347610	0	419570	0
60S ribosomal protein L21	RPL21	0	21.921	14326000	6121900	8204200	8956700	6636800
Caprin-1	CAPRIN1	0.0053476	5.9981	4924100	0	4924100	0	4924100
Cleavage and polyadenylation specificity factor subunit 6	CPSF6	0	22.64	9234800	3183200	6051600	4930100	4963700
Peptidyl-prolyl cis-trans isomerase;Peptidyl-prolyl cis-trans isomerase A;Peptidyl-prolyl cis-trans isomerase A, N-terminally processed	PPIA	0	12.317	0	0	0	0	0
RNA-binding protein PNO1	PNO1	0.0020325	7.1734	408020	0	408020	0	408020
60S ribosomal protein L10	RPL10	0	43.5	66312000	31224000	35088000	34776000	33400000
Heterogeneous nuclear ribonucleoprotein A1;Heterogeneous nuclear ribonucleoprotein A1, N-terminally processed;Heterogeneous nuclear ribonucleoprotein A1-like 2	HNRNPA1;HNRNPA1L2	0	101.32	133890000	50847000	83047000	62517000	76791000
Myosin light polypeptide 6	MYL6	0	44.321	83059000	39127000	43932000	50153000	41006000
Nascent polypeptide-associated complex subunit alpha;Nascent polypeptide-associated complex subunit alpha, muscle-specific form	NACA	0.0021645	8.2623	1961200	0	1961200	0	1961200
Keratin, type I cytoskeletal 18	KRT18	0	60.263	10244000	5455400	4789000	6400600	4973100
Phosphate carrier protein, mitochondrial	SLC25A3	0	25.522	9053600	3914600	5139000	4502300	5361800
Transcription factor E2F7	E2F7	0	15.008	1293700	1293700	0	1561600	0
T-complex protein 1 subunit beta	CCT2	0	13.117	3936800	1150200	2786600	1632000	2542900
Periphilin-1	PPHLN1	0	11.624	1833200	1268600	564590	930070	1165700
Unconventional myosin-Ic	MYO1C	0	113.84	44738000	24745000	19993000	28990000	20384000
Cleavage and polyadenylation specificity factor subunit 7	CPSF7	0	19.313	1953700	865720	1088000	1036800	1096100
Tubulin alpha-1C chain;Tubulin alpha-1B chain;Tubulin alpha-1A chain;Tubulin alpha-4A chain;Tubulin alpha-3C/D chain;Tubulin alpha-8 chain;Tubulin alpha-3E chain	TUBA1C;TUBA1B;TUBA1A;TUBA4A;TUBA3C;TUBA8;TUBA3E	0	95.407	96685000	32022000	64663000	44584000	56611000
ADP-ribosylation factor 1;ADP-ribosylation factor 3	ARF1;ARF3	0	13.244	5933700	3198600	2735100	3581500	3014400
ADP-ribosylation factor-like protein 6-interacting protein 4	ARL6IP4	0	47.995	46803000	21304000	25499000	25563000	25650000
Prohibitin-2	PHB2	0	54.411	19218000	11938000	7279800	13414000	8275500
Transmembrane protein 106B	TMEM106B	0.0070299	5.8707	346510	0	346510	0	346510
Cysteine and glycine-rich protein 1	CSRP1	0.0054348	6.1463	780250	0	780250	0	780250
40S ribosomal protein S30	FAU	0	20.008	144570000	61334000	83232000	69056000	88207000
Elongation factor 1-delta	EEF1D	0	42.356	15232000	5881100	9350700	6850600	9598600
Methylosome subunit pICln	CLNS1A	0	21.807	34201000	10422000	23779000	15507000	20852000
60S ribosomal protein L27a	RPL27A	0	18.945	45092000	16794000	28298000	22481000	26088000
Cofilin-1;Cofilin-2	CFL1;CFL2	0	12.291	3250600	1471600	1779000	1776200	1779000
	BCLAF1	0.0020921	7.6319	15440000	8774000	6666400	9331500	7925200
Peptidyl-prolyl cis-trans isomerase G;Peptidyl-prolyl cis-trans isomerase	PPIG	0	23.484	2872000	2131900	740170	2202500	1110800
High mobility group protein B3	HMGB3	0	16.46	12419000	0	12419000	0	12419000
Signal recognition particle 9 kDa protein	SRP9	0.0021142	7.7806	7639500	2627800	5011700	3171800	5011700
Heterogeneous nuclear ribonucleoprotein H;Heterogeneous nuclear ribonucleoprotein H, N-terminally processed;Heterogeneous nuclear ribonucleoprotein H2	HNRNPH1;HNRNPH2	0	33.102	17395000	8596800	8797800	10039000	9135700
Lamin-B1	LMNB1	0.0086806	5.772	704170	0	704170	0	704170
	ALYREF	0	152.36	3393900000	1717600000	1676300000	1972500000	1635800000
Eukaryotic translation initiation factor 4B	EIF4B	0	322.03	1045700000	436340000	609330000	543920000	582470000
Protein SDA1 homolog	SDAD1	0	12.538	2814300	1785400	1028900	1733400	1450400
Glyceraldehyde-3-phosphate dehydrogenase	GAPDH	0	16.3	3786000	0	3786000	0	3786000
Serine/threonine-protein kinase MARK2	MARK2	0	12.113	1039600	688000	351650	600070	582010
40S ribosomal protein S24	RPS24	0	36.712	77791000	25432000	52359000	29020000	53711000
Zinc finger CCCH domain-containing protein 18	ZC3H18	0	25.494	6962800	3450100	3512700	4125200	3551900
60S ribosomal protein L14	RPL14	0	12.989	5818000	0	5818000	0	5818000
T-complex protein 1 subunit epsilon	CCT5	0	18.81	5336400	1996800	3339700	2987100	2762700
Ribonucleases P/MRP protein subunit POP1	POP1	0	35.589	7175400	1964300	5211100	3180900	4401100
Protein LYRIC	MTDH	0	18.42	1724800	1724800	0	2081900	0
S-phase kinase-associated protein 1	SKP1	0.0020284	7.1545	1739100	640950	1098200	773640	1098200
14-3-3 protein zeta/delta	YWHAZ	0.001938	6.7794	433550	0	433550	0	433550
Heterogeneous nuclear ribonucleoprotein D0	HNRNPD	0.002004	7.0942	3984800	1468100	2516700	1772100	2516700
60S ribosomal protein L9	RPL9	0	51.778	78081000	43321000	34760000	41245000	45804000
Translation machinery-associated protein 16	TMA16	0	42.434	90510000	43758000	46753000	52266000	47303000
60S ribosomal protein L32	RPL32	0	11.644	3071600	0	3071600	0	3071600
Prohibitin	PHB	0	19.79	4226400	2960000	1266400	2775200	2064000
60S ribosomal protein L22-like 1	RPL22L1	0	10.917	867530	0	867530	0	867530
60S ribosomal protein L24	RPL24	0	32.114	52242000	24771000	27471000	23992000	19875000
Zinc finger protein 638	ZNF638	0.0037037	6.3357	541780	541780	0	653940	0
DNA-binding protein SATB;DNA-binding protein SATB2	SATB2	0.0020576	7.4093	1481700	1481700	0	1788500	0
E3 ubiquitin-protein ligase TRIP12	TRIP12	0	11.206	624750	624750	0	754080	0
Cytochrome c	CYCS	0	13.167	2061300	2061300	0	2488000	0
Ras-related protein Rab-6B;Ras-related protein Rab-6A;Ras-related protein Rab-39A	RAB6B;RAB6A;RAB39A	0.0037523	6.382	652720	652720	0	787840	0
Serine/Arginine-related protein 53	RSRC1	0.0036969	6.3226	2304200	2304200	0	2781200	0
Probable ATP-dependent RNA helicase DDX27	DDX27	0	12.801	1589800	1589800	0	1918900	0
GTP-binding nuclear protein Ran	RAN	0	32.526	14942000	5460300	9481900	8386100	7686500
Coronin;Coronin-1C	CORO1C	0.0021882	8.7444	2313000	2313000	0	2791800	0
T-complex protein 1 subunit gamma	CCT3	0	13.288	1776400	0	1776400	0	1776400
Heterogeneous nuclear ribonucleoprotein R	HNRNPR	0.0036563	6.2254	795290	0	795290	0	795290
Histone H2B;Histone H2B type 1-M;Histone H2B type 1-N;Histone H2B type 1-H;Histone H2B type 2-F;Histone H2B type 1-C/E/F/G/I;Histone H2B type 1-D;Histone H2B type F-S;Histone H2B type 1-K;Histone H2B type 1-L	HIST1H2BI;HIST1H2BN;HIST1H2BM;HIST1H2BH;HIST2H2BF;HIST1H2BC;HIST1H2BD;H2BFS;HIST1H2BK;HIST1H2BL	0	51.673	224240000	129750000	94490000	103640000	76070000
F-actin-capping protein subunit beta	CAPZB	0	25.97	5258500	3372400	1886200	3513600	2443000
X-ray repair cross-complementing protein 6	XRCC6	0.0070175	5.8382	0	0	0	0	0
RNA-binding protein EWS	EWSR1	0	59.644	165480000	80977000	84498000	83077000	67169000
Eukaryotic translation initiation factor 3 subunit L	EIF3L	0	56.663	14844000	6143400	8700800	8266600	7849400
Serine/arginine repetitive matrix protein 1	SRRM1	0	59.612	26178000	12946000	13232000	13937000	14482000
Putative RNA-binding protein Luc7-like 1	LUC7L	1	-2	507890	0	507890	0	507890
	FMR1	0.0020704	7.4904	1546200	870210	675940	1050400	675940
Phosphatidylinositol 4-phosphate 5-kinase type-1 alpha;Putative PIP5K1A and PSMD4-like protein	PIP5K1A;PIPSL	0	46.764	9551100	5723500	3827600	6697800	4038100
Xin actin-binding repeat-containing protein 2	XIRP2	0.0053381	5.992	9489300	4858700	4630600	5864500	4630600
Complement C4-A;Complement C4 beta chain;Complement C4-A alpha chain;C4a anaphylatoxin;C4b-A;C4d-A;Complement C4 gamma chain;Complement C4-B;Complement C4 beta chain;Complement C4-B alpha chain;C4a anaphylatoxin;C4b-B;C4d-B;Complement C4 gamma chain	C4A;C4B	0	29.322	23267000	5446200	17821000	9926300	14468000
Histone H2A type 1-J;Histone H2A type 1-H;Histone H2A.J;Histone H2A type 1-C;Histone H2A type 3;Histone H2A type 1-D;Histone H2A type 1;Histone H2A type 1-B/E;Histone H2A;Histone H2A type 2-C;Histone H2A type 2-A;Histone H2AX;Histone H2A type 2-B;Histone H2A type 1-A	HIST1H2AJ;HIST1H2AH;H2AFJ;HIST1H2AC;HIST3H2A;HIST1H2AD;HIST1H2AG;HIST1H2AB;HIST2H2AC;HIST2H2AA3;H2AFX;HIST2H2AB;HIST1H2AA	0	56.031	302750000	158030000	144720000	174870000	160600000
Transcriptional repressor p66-beta;Transcriptional repressor p66-alpha	GATAD2B;GATAD2A	0.0019531	6.841	284490	0	284490	0	284490
Fatty acid synthase;[Acyl-carrier-protein] S-acetyltransferase;[Acyl-carrier-protein] S-malonyltransferase;3-oxoacyl-[acyl-carrier-protein] synthase;3-oxoacyl-[acyl-carrier-protein] reductase;3-hydroxyacyl-[acyl-carrier-protein] dehydratase;Enoyl-[acyl-carrier-protein] reductase;Oleoyl-[acyl-carrier-protein] hydrolase	FASN	0	16.963	0	0	0	0	0
Poly(U)-binding-splicing factor PUF60	PUF60	0	49.302	18399000	9141200	9257900	8858500	11433000
Phosphatase and actin regulator 4	PHACTR4	0.0019157	6.6685	473270	0	473270	0	473270
Solute carrier family 12 member 7	SLC12A7	0.0019231	6.7196	56200000	39720000	16480000	47942000	16480000
Ig gamma-2 chain C region	IGHG2	0.0054545	6.2123	35900000	35900000	0	43332000	0
Heat shock 70 kDa protein 1B;Heat shock 70 kDa protein 1A	HSPA1B;HSPA1A	0	144.82	194600000	2533200	192070000	3057700	181820000
28S ribosomal protein S18b, mitochondrial	MRPS18B	0.0036765	6.2804	2238900	0	2238900	0	2238900
Negative elongation factor E	NELFE	0	13.787	1971800	1303000	668800	1297000	944530
PHD finger protein 6	PHF6	0	29.737	7647300	3195700	4451600	4503900	3805000
ATP-dependent RNA helicase DDX3X;ATP-dependent RNA helicase DDX3Y	DDX3X;DDX3Y	0	98.118	49374000	27609000	21765000	30785000	22574000
Zinc finger Ran-binding domain-containing protein 2	ZRANB2	0	30.699	5442500	330460	5112000	398870	5112000
Serum albumin	ALB	0	11.899	47310000	18144000	29166000	28085000	22981000
Probable ATP-dependent RNA helicase DDX46	DDX46	0	98.517	24722000	14004000	10718000	14524000	11955000
Uncharacterized protein C11orf98	C11orf98	0	14.701	5315400	2202400	3112900	2959600	2811700
60S ribosomal protein L30	RPL30	0.0037594	6.4062	265790	0	265790	0	265790
Complement C1q subcomponent subunit B	C1QB	0.0021053	7.7324	9290700	3470200	5820600	4188600	5820600
Peroxiredoxin-1	PRDX1	0	46.853	17048000	6416000	10632000	7030200	11346000
MAP7 domain-containing protein 3	MAP7D3	0	24.6	5992400	2419300	3573100	3733300	2759900
Nucleolar and coiled-body phosphoprotein 1	NOLC1	0	44.927	21913000	13319000	8593600	15452000	9218500
RNA-binding protein 10	RBM10	0	170.31	78634000	35069000	43565000	37876000	44255000
Ribosome biogenesis protein NSA2 homolog	NSA2	0.0053667	6.0053	1110500	1110500	0	1340400	0
Chromatin target of PRMT1 protein	CHTOP	0.0020619	7.412	497210	241310	255900	291270	255900
Keratin, type II cuticular Hb6;Keratin, type II cuticular Hb3;Keratin, type II cuticular Hb1;Putative keratin-87 protein;Keratin, type II cuticular Hb5	KRT81;KRT86;KRT83;KRT87P;KRT85	0	19.007	3254800	681780	2573100	1390100	2005900
Heterogeneous nuclear ribonucleoprotein M	HNRNPM	0	53.111	11004000	4247700	6756200	5127100	6756200
	IGKV2D-29;IGKV2D-26	0	38.535	1049900000	797960000	251910000	726450000	463680000
Glutaminase liver isoform, mitochondrial	GLS2	0.005386	6.029	2386500	1209300	1177200	1459600	1177200
Eukaryotic translation initiation factor 3 subunit H	EIF3H	0	26.024	1972400	1461500	510820	1764100	0
Myristoylated alanine-rich C-kinase substrate	MARCKS	0	45.859	44809000	0	44809000	0	44809000
Selenoprotein H	C11orf31;SELH	0.0020121	7.1237	1089100	1089100	0	1314600	0
Nucleolar protein of 40 kDa	ZCCHC17	0.0054054	6.0645	742940	0	742940	0	742940
60S ribosomal protein L17	RPL17;RPL17-C18orf32	0	27.103	32862000	13418000	19444000	17045000	18594000
Tropomyosin alpha-3 chain	TPM3;DKFZp686J1372	0	40.667	11862000	6171500	5690800	7042700	6097200
Putative RNA-binding protein 15	RBM15	0	12.572	1352300	615310	737020	742680	737020
C-Myc-binding protein	MYCBP	0	41.628	35112000	16531000	18580000	20499000	18035000
Eukaryotic translation initiation factor 5B	EIF5B	0	47.938	16883000	14107000	2776000	12902000	6901700
Polypyrimidine tract-binding protein 1	PTBP1	0	24.453	34231000	18344000	15886000	23783000	14245000
	POLR1D	0.0086356	5.7349	2171300	751600	1419700	907190	1419700
28S ribosomal protein S21, mitochondrial	MRPS21	0.002079	7.5387	381410	0	381410	0	381410
	IGKV2D-24;IGKV2-24	0.0021097	7.7418	711720	247940	463780	299270	463780
Transcription elongation factor B polypeptide 3	TCEB3	0	27.32	5637900	4767900	870020	5754900	0
40S ribosomal protein S9	RPS9	0	68.853	25914000	3832700	22081000	6845100	19863000
Nuclear speckle splicing regulatory protein 1	CCDC55;NSRP1	0	24.453	4628300	2033900	2594400	3022800	2026500

## Sheet: Sheet2
Protein names	Gene names	Q-value	Score	Intensity	Intensity 149_CTRL	Intensity 149_NMT1	LFQ intensity 149_CTRL	LFQ intensity 149_NMT1
Glycylpeptide N-tetradecanoyltransferase 1	NMT1	0	267.49	11679000000	0	11679000000	0	9160300000
Brain acid soluble protein 1	BASP1	0	131.84	230010000	0	230010000	0	230010000
Acyl-CoA-binding domain-containing protein 6	ACBD6	0	83.546	112470000	771790	111700000	0	105090000
60S ribosomal protein L5	RPL5	0	62.338	77486000	0	77486000	0	59364000
Myristoylated alanine-rich C-kinase substrate	MARCKS	0	45.859	44809000	0	44809000	0	44809000
Putative trypsin-6;Trypsin-2;Trypsin-1;Alpha-trypsin chain 1;Alpha-trypsin chain 2	PRSS1;TRY8;PRSS3P2;PRSS2	0.0020964	7.638	25725000	0	25725000	0	25725000
Large subunit GTPase 1 homolog	LSG1	0	11.799	18683000	0	18683000	0	18683000
60S ribosomal protein L3	RPL3	0	18.041	17176000	0	17176000	0	17176000
ATP-binding cassette sub-family D member 3	ABCD3	0	44.168	16372000	0	16372000	0	16372000
Coiled-coil-helix-coiled-coil-helix domain-containing protein 1	CHCHD1	0	13.724	13595000	0	13595000	0	13595000
High mobility group protein B3	HMGB3	0	16.46	12419000	0	12419000	0	12419000
60S ribosomal protein L15;Ribosomal protein L15	RPL15	0	25.711	11867000	0	11867000	0	11867000
Ubiquitin carboxyl-terminal hydrolase 7;Ubiquitin carboxyl-terminal hydrolase	USP7	0	47.604	10618000	0	10618000	0	10618000
60S acidic ribosomal protein P0;60S acidic ribosomal protein P0-like	RPLP0;RPLP0P6	0	26.536	7257800	0	7257800	0	7257800
60S ribosomal protein L14	RPL14	0	12.989	5818000	0	5818000	0	5818000
Importin-8	IPO8	0	35.463	6302500	506750	5795700	0	5795700
U5 small nuclear ribonucleoprotein 200 kDa helicase	SNRNP200	0	76.713	18710000	13404000	5306300	0	5306300
60S ribosomal protein L7	RPL7	0	21.78	5296000	0	5296000	0	5296000
Signal recognition particle 14 kDa protein	SRP14	0	13.405	4964300	0	4964300	0	4964300
Caprin-1	CAPRIN1	0.0053476	5.9981	4924100	0	4924100	0	4924100
26S proteasome non-ATPase regulatory subunit 7	PSMD7	0.0021692	8.3425	4517100	0	4517100	0	4517100
60S ribosomal protein L35a	RPL35A	0	23.265	4140400	0	4140400	0	4140400
Glyceraldehyde-3-phosphate dehydrogenase	GAPDH	0	16.3	3786000	0	3786000	0	3786000
Complement C1q subcomponent subunit A	C1QA	0.0086059	5.7269	3606000	0	3606000	0	3606000
Heterogeneous nuclear ribonucleoprotein Q	SYNCRIP	0	23.792	3522500	0	3522500	0	3522500
T-complex protein 1 subunit alpha	TCP1	0	36.205	4396400	1127100	3269400	0	3269400
40S ribosomal protein S12	RPS12	0	12.085	3082300	0	3082300	0	3082300
60S ribosomal protein L32	RPL32	0	11.644	3071600	0	3071600	0	3071600
Heat shock protein 105 kDa	HSPH1	0	24.761	3035100	0	3035100	0	3035100
Zinc finger protein 706	ZNF706	0.0037313	6.3591	2892700	0	2892700	0	2892700
40S ribosomal protein S15	RPS15	0	12.253	2876300	0	2876300	0	2876300
60S ribosomal protein L10a	RPL10A	0	18.018	2785200	0	2785200	0	2785200
Eukaryotic translation initiation factor 3 subunit K	EIF3K	0	13.286	3379400	790700	2588700	0	2588700
Glycogen debranching enzyme;4-alpha-glucanotransferase;Amylo-alpha-1,6-glucosidase	AGL	0	33.546	3692600	1272900	2419700	0	2419700
T-complex protein 1 subunit eta	CCT7	0	31.593	3238300	991600	2246700	0	2246700
28S ribosomal protein S18b, mitochondrial	MRPS18B	0.0036765	6.2804	2238900	0	2238900	0	2238900
Alpha-2-macroglobulin;Pregnancy zone protein	A2M;PZP	0.0022173	10.089	2180200	0	2180200	0	2180200
Transgelin-2	TAGLN2	0	26.187	2142600	0	2142600	0	2142600
Nascent polypeptide-associated complex subunit alpha;Nascent polypeptide-associated complex subunit alpha, muscle-specific form	NACA	0.0021645	8.2623	1961200	0	1961200	0	1961200
Dual specificity protein phosphatase 12	DUSP12	0.0086655	5.7688	1905100	0	1905100	0	1905100
Lupus La protein	SSB	0	12.591	1872100	0	1872100	0	1872100
Ribosome-recycling factor, mitochondrial	MRRF	0	18.024	1826500	0	1826500	0	1826500
Heat shock 70 kDa protein 4	HSPA4	0	11.929	1805300	0	1805300	0	1805300
Developmentally-regulated GTP-binding protein 1	DRG1	0	11.784	1794200	0	1794200	0	1794200
T-complex protein 1 subunit gamma	CCT3	0	13.288	1776400	0	1776400	0	1776400
60S ribosomal protein L28	RPL28	0	12.081	1760900	0	1760900	0	1760900
60S ribosomal protein L36	RPL36	0	12.484	1748800	0	1748800	0	1748800
Nucleolar RNA helicase 2	DDX21	0	19.831	1737300	0	1737300	0	1737300
Eukaryotic translation initiation factor 4H	EIF4H	0	23.932	1645500	0	1645500	0	1645500
6-phosphofructo-2-kinase/fructose-2,6-bisphosphatase 2;6-phosphofructo-2-kinase;Fructose-2,6-bisphosphatase	PFKFB2	0	37.24	3184000	1654900	1529100	0	1529100
ADP-ribosylation factor 6	ARF6	0.0053286	5.9827	1511000	0	1511000	0	1511000
HIV Tat-specific factor 1	HTATSF1	0	12.412	1361500	0	1361500	0	1361500
Small nuclear ribonucleoprotein E	SNRPE	0.0020492	7.3102	1339800	0	1339800	0	1339800
	C19orf84	0.008726	5.8027	1285500	0	1285500	0	1285500
Cytochrome c oxidase assembly factor 6 homolog	COA6	0.001992	6.9315	1242200	0	1242200	0	1242200
Suppressor of SWI4 1 homolog	PPAN;PPAN-P2RY11	0	12.92	1203100	0	1203100	0	1203100
Protein LSM14 homolog B	LSM14B	0.0019841	6.9199	1190200	0	1190200	0	1190200
T-complex protein 1 subunit theta	CCT8	0.0037175	6.3469	1155200	0	1155200	0	1155200
Cellular tumor antigen p53	TP53	0	17.583	1154900	0	1154900	0	1154900
Uncharacterized protein C19orf43	C19orf43	0	11.223	1083900	0	1083900	0	1083900
60S ribosomal protein L18a	RPL18A	0	11.095	1068000	0	1068000	0	1068000
Eukaryotic translation initiation factor 2 subunit 2	EIF2S2	0.0021834	8.731	1052200	0	1052200	0	1052200
Serine/arginine-rich splicing factor 7	SRSF7	0	12.402	1577600	526530	1051000	0	1051000
39S ribosomal protein L33, mitochondrial	MRPL33	0.0021368	8.0705	1050900	0	1050900	0	1050900
U2 small nuclear ribonucleoprotein A	SNRPA1	0	12.769	1472500	520640	951900	0	951900
Interferon-inducible double-stranded RNA-dependent protein kinase activator A	PRKRA	0.0019569	6.8486	927830	0	927830	0	927830
Transcription factor BTF3	BTF3	0.0021008	7.7215	914610	0	914610	0	914610
Transcription factor A, mitochondrial	TFAM	0	11.285	1141200	263690	877530	0	877530
60S ribosomal protein L22-like 1	RPL22L1	0	10.917	867530	0	867530	0	867530
ATP-dependent RNA helicase A	DHX9	0	11.403	842940	0	842940	0	842940
Pre-mRNA-processing factor 6	PRPF6	0	22.235	1324200	520080	804070	0	804070
Heterogeneous nuclear ribonucleoprotein R	HNRNPR	0.0036563	6.2254	795290	0	795290	0	795290
Heat shock protein HSP 90-alpha	HSP90AA1	0.0019608	6.8488	790550	0	790550	0	790550
Cysteine and glycine-rich protein 1	CSRP1	0.0054348	6.1463	780250	0	780250	0	780250
Heterogeneous nuclear ribonucleoprotein C-like 1	HNRNPCL1	0.00369	6.2874	774980	0	774980	0	774980
Pre-mRNA-splicing factor ATP-dependent RNA helicase DHX15	DHX15	0.003663	6.276	758090	0	758090	0	758090
Zinc finger CCCH domain-containing protein 15	ZC3H15	0	12.091	752340	0	752340	0	752340
Nucleolar protein of 40 kDa	ZCCHC17	0.0054054	6.0645	742940	0	742940	0	742940
Lamin-B1	LMNB1	0.0086806	5.772	704170	0	704170	0	704170
RNA-binding protein 14	RBM14	0	11.365	1275800	586410	689440	0	689440
SAFB-like transcription modulator	SLTM	0	12.763	1143000	483370	659650	0	659650
Splicing factor 3B subunit 1	SF3B1	0	14.225	1837000	1203800	633250	0	633250
Proliferating cell nuclear antigen	PCNA	0	12.351	908370	283430	624940	0	624940
Phosphoprotein associated with glycosphingolipid-enriched microdomains 1	PAG1	0.0087108	5.7805	621980	0	621980	0	621980
DNA-(apurinic or apyrimidinic site) lyase;DNA-(apurinic or apyrimidinic site) lyase, mitochondrial	APEX1	0.0019268	6.7205	608500	0	608500	0	608500
Putative transferase CAF17, mitochondrial	IBA57	0	13.33	604090	0	604090	0	604090
26S proteasome non-ATPase regulatory subunit 4	PSMD4	0.0020833	7.6162	580970	0	580970	0	580970
Matrix Gla protein	MGP	0.0019455	6.8395	578750	0	578750	0	578750
60S ribosomal protein L34	RPL34	0	11.902	1261500	691270	570180	0	570180
Proline/serine-rich coiled-coil protein 1	PSRC1	0	11.625	1318300	783040	535300	0	535300
Putative RNA-binding protein Luc7-like 1	LUC7L	1	-2	507890	0	507890	0	507890
Lysine-rich coiled-coil protein 1	KRCC1	0.0086505	5.7371	504080	0	504080	0	504080
Ornithine aminotransferase, mitochondrial;Ornithine aminotransferase, hepatic form;Ornithine aminotransferase, renal form	OAT	0.0019194	6.7033	500980	0	500980	0	500980
Probable ATP-dependent RNA helicase DDX17	DDX17	0	12.438	1985200	1504400	480810	0	480810
Enolase;Alpha-enolase	ENO1	0.0070053	5.8256	479220	0	479220	0	479220
Phosphatase and actin regulator 4	PHACTR4	0.0019157	6.6685	473270	0	473270	0	473270
Mitochondrial import receptor subunit TOM34	TOMM34	0.003643	6.2232	467740	0	467740	0	467740
14-3-3 protein zeta/delta	YWHAZ	0.001938	6.7794	433550	0	433550	0	433550
RNA-binding protein PNO1	PNO1	0.0020325	7.1734	408020	0	408020	0	408020
28S ribosomal protein S21, mitochondrial	MRPS21	0.002079	7.5387	381410	0	381410	0	381410
Protein PRRC2A	PRRC2A	0	12.921	1103100	726110	377030	0	377030
Transmembrane protein 106B	TMEM106B	0.0070299	5.8707	346510	0	346510	0	346510
Uncharacterized protein C15orf52	C15orf52	0.0037383	6.3592	336770	0	336770	0	336770
E3 ubiquitin-protein ligase RBBP6	RBBP6	0	11.273	303670	0	303670	0	303670
Fragile X mental retardation protein 1	FMR1	0	19.161	754180	451870	302300	0	302300
Transcriptional repressor p66-beta;Transcriptional repressor p66-alpha	GATAD2B;GATAD2A	0.0019531	6.841	284490	0	284490	0	284490
60S ribosomal protein L30	RPL30	0.0037594	6.4062	265790	0	265790	0	265790
GTPase KRas;GTPase KRas, N-terminally processed	KRAS	0.0070671	5.8938	215420	0	215420	0	215420
Transcription initiation factor TFIID subunit 2	TAF2	0	17.572	0	0	0	0	0
Protocadherin-9	PCDH9	0.0070922	5.908	0	0	0	0	0
Protein FAM83B	FAM83B	0.0018832	6.5037	0	0	0	0	0
Dolichol-phosphate mannosyltransferase subunit 1	DPM1	0.0018904	6.5206	0	0	0	0	0
DNA-dependent protein kinase catalytic subunit	PRKDC	0	36.919	0	0	0	0	0
General transcription factor IIH subunit 1	GTF2H1	0.0054152	6.0686	0	0	0	0	0
CCAAT/enhancer-binding protein beta	CEBPB	0.0020367	7.1888	0	0	0	0	0
26S protease regulatory subunit 8	PSMC5	0.002008	7.1013	0	0	0	0	0
Mortality factor 4-like protein 1	MORF4L1	0	13.805	0	0	0	0	0
CSC1-like protein 2	TMEM63B	0.0070547	5.8843	0	0	0	0	0
SNW domain-containing protein 1	SNW1	0.0037244	6.3579	0	0	0	0	0
Peptidyl-prolyl cis-trans isomerase;Peptidyl-prolyl cis-trans isomerase A;Peptidyl-prolyl cis-trans isomerase A, N-terminally processed	PPIA	0	12.317	0	0	0	0	0
X-ray repair cross-complementing protein 6	XRCC6	0.0070175	5.8382	0	0	0	0	0
Fatty acid synthase;[Acyl-carrier-protein] S-acetyltransferase;[Acyl-carrier-protein] S-malonyltransferase;3-oxoacyl-[acyl-carrier-protein] synthase;3-oxoacyl-[acyl-carrier-protein] reductase;3-hydroxyacyl-[acyl-carrier-protein] dehydratase;Enoyl-[acyl-carrier-protein] reductase;Oleoyl-[acyl-carrier-protein] hydrolase	FASN	0	16.963	0	0	0	0	0

## Sheet: Sheet3
Protein names	Gene names	Q-value	Score	Intensity	Intensity 149_CTRL	Intensity 149_NMT1	LFQ intensity 149_CTRL	LFQ intensity 149_NMT1
Glycylpeptide N-tetradecanoyltransferase 1	NMT1	0	267.49	11679000000	0	11679000000	0	9160300000
Brain acid soluble protein 1	BASP1	0	131.84	230010000	0	230010000	0	230010000
Acyl-CoA-binding domain-containing protein 6	ACBD6	0	83.546	112470000	771790	111700000	0	105090000
60S ribosomal protein L5	RPL5	0	62.338	77486000	0	77486000	0	59364000
Myristoylated alanine-rich C-kinase substrate	MARCKS	0	45.859	44809000	0	44809000	0	44809000
Putative trypsin-6;Trypsin-2;Trypsin-1;Alpha-trypsin chain 1;Alpha-trypsin chain 2	PRSS1;TRY8;PRSS3P2;PRSS2	0.0020964	7.638	25725000	0	25725000	0	25725000
Large subunit GTPase 1 homolog	LSG1	0	11.799	18683000	0	18683000	0	18683000
60S ribosomal protein L3	RPL3	0	18.041	17176000	0	17176000	0	17176000
ATP-binding cassette sub-family D member 3	ABCD3	0	44.168	16372000	0	16372000	0	16372000
Coiled-coil-helix-coiled-coil-helix domain-containing protein 1	CHCHD1	0	13.724	13595000	0	13595000	0	13595000
High mobility group protein B3	HMGB3	0	16.46	12419000	0	12419000	0	12419000
60S ribosomal protein L15;Ribosomal protein L15	RPL15	0	25.711	11867000	0	11867000	0	11867000
Ubiquitin carboxyl-terminal hydrolase 7;Ubiquitin carboxyl-terminal hydrolase	USP7	0	47.604	10618000	0	10618000	0	10618000
60S acidic ribosomal protein P0;60S acidic ribosomal protein P0-like	RPLP0;RPLP0P6	0	26.536	7257800	0	7257800	0	7257800
60S ribosomal protein L14	RPL14	0	12.989	5818000	0	5818000	0	5818000
Importin-8	IPO8	0	35.463	6302500	506750	5795700	0	5795700
U5 small nuclear ribonucleoprotein 200 kDa helicase	SNRNP200	0	76.713	18710000	13404000	5306300	0	5306300
60S ribosomal protein L7	RPL7	0	21.78	5296000	0	5296000	0	5296000
Signal recognition particle 14 kDa protein	SRP14	0	13.405	4964300	0	4964300	0	4964300
Caprin-1	CAPRIN1	0.0053476	5.9981	4924100	0	4924100	0	4924100
26S proteasome non-ATPase regulatory subunit 7	PSMD7	0.0021692	8.3425	4517100	0	4517100	0	4517100
60S ribosomal protein L35a	RPL35A	0	23.265	4140400	0	4140400	0	4140400
Glyceraldehyde-3-phosphate dehydrogenase	GAPDH	0	16.3	3786000	0	3786000	0	3786000
Complement C1q subcomponent subunit A	C1QA	0.0086059	5.7269	3606000	0	3606000	0	3606000
Heterogeneous nuclear ribonucleoprotein Q	SYNCRIP	0	23.792	3522500	0	3522500	0	3522500
T-complex protein 1 subunit alpha	TCP1	0	36.205	4396400	1127100	3269400	0	3269400
40S ribosomal protein S12	RPS12	0	12.085	3082300	0	3082300	0	3082300
60S ribosomal protein L32	RPL32	0	11.644	3071600	0	3071600	0	3071600
Heat shock protein 105 kDa	HSPH1	0	24.761	3035100	0	3035100	0	3035100
Zinc finger protein 706	ZNF706	0.0037313	6.3591	2892700	0	2892700	0	2892700
40S ribosomal protein S15	RPS15	0	12.253	2876300	0	2876300	0	2876300
60S ribosomal protein L10a	RPL10A	0	18.018	2785200	0	2785200	0	2785200
Eukaryotic translation initiation factor 3 subunit K	EIF3K	0	13.286	3379400	790700	2588700	0	2588700
Glycogen debranching enzyme;4-alpha-glucanotransferase;Amylo-alpha-1,6-glucosidase	AGL	0	33.546	3692600	1272900	2419700	0	2419700
T-complex protein 1 subunit eta	CCT7	0	31.593	3238300	991600	2246700	0	2246700
28S ribosomal protein S18b, mitochondrial	MRPS18B	0.0036765	6.2804	2238900	0	2238900	0	2238900
Alpha-2-macroglobulin;Pregnancy zone protein	A2M;PZP	0.0022173	10.089	2180200	0	2180200	0	2180200
Transgelin-2	TAGLN2	0	26.187	2142600	0	2142600	0	2142600
Nascent polypeptide-associated complex subunit alpha;Nascent polypeptide-associated complex subunit alpha, muscle-specific form	NACA	0.0021645	8.2623	1961200	0	1961200	0	1961200
Dual specificity protein phosphatase 12	DUSP12	0.0086655	5.7688	1905100	0	1905100	0	1905100
Lupus La protein	SSB	0	12.591	1872100	0	1872100	0	1872100
Ribosome-recycling factor, mitochondrial	MRRF	0	18.024	1826500	0	1826500	0	1826500
Heat shock 70 kDa protein 4	HSPA4	0	11.929	1805300	0	1805300	0	1805300
Developmentally-regulated GTP-binding protein 1	DRG1	0	11.784	1794200	0	1794200	0	1794200
T-complex protein 1 subunit gamma	CCT3	0	13.288	1776400	0	1776400	0	1776400
60S ribosomal protein L28	RPL28	0	12.081	1760900	0	1760900	0	1760900
60S ribosomal protein L36	RPL36	0	12.484	1748800	0	1748800	0	1748800
Nucleolar RNA helicase 2	DDX21	0	19.831	1737300	0	1737300	0	1737300
Eukaryotic translation initiation factor 4H	EIF4H	0	23.932	1645500	0	1645500	0	1645500
6-phosphofructo-2-kinase/fructose-2,6-bisphosphatase 2;6-phosphofructo-2-kinase;Fructose-2,6-bisphosphatase	PFKFB2	0	37.24	3184000	1654900	1529100	0	1529100
ADP-ribosylation factor 6	ARF6	0.0053286	5.9827	1511000	0	1511000	0	1511000
HIV Tat-specific factor 1	HTATSF1	0	12.412	1361500	0	1361500	0	1361500
Small nuclear ribonucleoprotein E	SNRPE	0.0020492	7.3102	1339800	0	1339800	0	1339800
	C19orf84	0.008726	5.8027	1285500	0	1285500	0	1285500
Cytochrome c oxidase assembly factor 6 homolog	COA6	0.001992	6.9315	1242200	0	1242200	0	1242200
Suppressor of SWI4 1 homolog	PPAN;PPAN-P2RY11	0	12.92	1203100	0	1203100	0	1203100
Protein LSM14 homolog B	LSM14B	0.0019841	6.9199	1190200	0	1190200	0	1190200
T-complex protein 1 subunit theta	CCT8	0.0037175	6.3469	1155200	0	1155200	0	1155200
Cellular tumor antigen p53	TP53	0	17.583	1154900	0	1154900	0	1154900
Uncharacterized protein C19orf43	C19orf43	0	11.223	1083900	0	1083900	0	1083900
60S ribosomal protein L18a	RPL18A	0	11.095	1068000	0	1068000	0	1068000
Eukaryotic translation initiation factor 2 subunit 2	EIF2S2	0.0021834	8.731	1052200	0	1052200	0	1052200
Serine/arginine-rich splicing factor 7	SRSF7	0	12.402	1577600	526530	1051000	0	1051000
39S ribosomal protein L33, mitochondrial	MRPL33	0.0021368	8.0705	1050900	0	1050900	0	1050900
U2 small nuclear ribonucleoprotein A	SNRPA1	0	12.769	1472500	520640	951900	0	951900
Interferon-inducible double-stranded RNA-dependent protein kinase activator A	PRKRA	0.0019569	6.8486	927830	0	927830	0	927830
Transcription factor BTF3	BTF3	0.0021008	7.7215	914610	0	914610	0	914610
Transcription factor A, mitochondrial	TFAM	0	11.285	1141200	263690	877530	0	877530
60S ribosomal protein L22-like 1	RPL22L1	0	10.917	867530	0	867530	0	867530
ATP-dependent RNA helicase A	DHX9	0	11.403	842940	0	842940	0	842940
Pre-mRNA-processing factor 6	PRPF6	0	22.235	1324200	520080	804070	0	804070
Heterogeneous nuclear ribonucleoprotein R	HNRNPR	0.0036563	6.2254	795290	0	795290	0	795290
Heat shock protein HSP 90-alpha	HSP90AA1	0.0019608	6.8488	790550	0	790550	0	790550
Cysteine and glycine-rich protein 1	CSRP1	0.0054348	6.1463	780250	0	780250	0	780250
Heterogeneous nuclear ribonucleoprotein C-like 1	HNRNPCL1	0.00369	6.2874	774980	0	774980	0	774980
Pre-mRNA-splicing factor ATP-dependent RNA helicase DHX15	DHX15	0.003663	6.276	758090	0	758090	0	758090
Zinc finger CCCH domain-containing protein 15	ZC3H15	0	12.091	752340	0	752340	0	752340
Nucleolar protein of 40 kDa	ZCCHC17	0.0054054	6.0645	742940	0	742940	0	742940
Lamin-B1	LMNB1	0.0086806	5.772	704170	0	704170	0	704170
RNA-binding protein 14	RBM14	0	11.365	1275800	586410	689440	0	689440
SAFB-like transcription modulator	SLTM	0	12.763	1143000	483370	659650	0	659650
Splicing factor 3B subunit 1	SF3B1	0	14.225	1837000	1203800	633250	0	633250
Proliferating cell nuclear antigen	PCNA	0	12.351	908370	283430	624940	0	624940
Phosphoprotein associated with glycosphingolipid-enriched microdomains 1	PAG1	0.0087108	5.7805	621980	0	621980	0	621980
DNA-(apurinic or apyrimidinic site) lyase;DNA-(apurinic or apyrimidinic site) lyase, mitochondrial	APEX1	0.0019268	6.7205	608500	0	608500	0	608500
Putative transferase CAF17, mitochondrial	IBA57	0	13.33	604090	0	604090	0	604090
26S proteasome non-ATPase regulatory subunit 4	PSMD4	0.0020833	7.6162	580970	0	580970	0	580970
Matrix Gla protein	MGP	0.0019455	6.8395	578750	0	578750	0	578750
60S ribosomal protein L34	RPL34	0	11.902	1261500	691270	570180	0	570180
Proline/serine-rich coiled-coil protein 1	PSRC1	0	11.625	1318300	783040	535300	0	535300
Putative RNA-binding protein Luc7-like 1	LUC7L	1	-2	507890	0	507890	0	507890
Lysine-rich coiled-coil protein 1	KRCC1	0.0086505	5.7371	504080	0	504080	0	504080
Ornithine aminotransferase, mitochondrial;Ornithine aminotransferase, hepatic form;Ornithine aminotransferase, renal form	OAT	0.0019194	6.7033	500980	0	500980	0	500980
Probable ATP-dependent RNA helicase DDX17	DDX17	0	12.438	1985200	1504400	480810	0	480810
Enolase;Alpha-enolase	ENO1	0.0070053	5.8256	479220	0	479220	0	479220
Phosphatase and actin regulator 4	PHACTR4	0.0019157	6.6685	473270	0	473270	0	473270
Mitochondrial import receptor subunit TOM34	TOMM34	0.003643	6.2232	467740	0	467740	0	467740
14-3-3 protein zeta/delta	YWHAZ	0.001938	6.7794	433550	0	433550	0	433550
RNA-binding protein PNO1	PNO1	0.0020325	7.1734	408020	0	408020	0	408020
28S ribosomal protein S21, mitochondrial	MRPS21	0.002079	7.5387	381410	0	381410	0	381410
Protein PRRC2A	PRRC2A	0	12.921	1103100	726110	377030	0	377030
Transmembrane protein 106B	TMEM106B	0.0070299	5.8707	346510	0	346510	0	346510
Uncharacterized protein C15orf52	C15orf52	0.0037383	6.3592	336770	0	336770	0	336770
E3 ubiquitin-protein ligase RBBP6	RBBP6	0	11.273	303670	0	303670	0	303670
Fragile X mental retardation protein 1	FMR1	0	19.161	754180	451870	302300	0	302300
Transcriptional repressor p66-beta;Transcriptional repressor p66-alpha	GATAD2B;GATAD2A	0.0019531	6.841	284490	0	284490	0	284490
60S ribosomal protein L30	RPL30	0.0037594	6.4062	265790	0	265790	0	265790
GTPase KRas;GTPase KRas, N-terminally processed	KRAS	0.0070671	5.8938	215420	0	215420	0	215420
